# Supplementary material for: LUX ARRHYTHMO mediates crosstalk between the circadian clock and defense in Arabidopsis
Source: Nat Commun. 2019 Jun 11;10:2543. doi: 10.1038/s41467-019-10485-6 (PMC6560066; doi:10.1038/s41467-019-10485-6)
Supplement: Supplementary file 4 — Source Data [file 41467_2019_10485_MOESM4_ESM.xlsx]

## Sheet: Fig1
Source Data Figure 1b	Plant size
			Plant size
	Reps	Col-0	lux-1	acd6-1	acd6-1lux-1
	1	4	4.5	2.1	3.8
	2	3	3.5	2	3
	3	3.8	3.9	3	3
	4	3	4	2.5	3
	5	2.9	4.4	2.6	2.6
	6	4.5	3.6	2.1	3.5
	7	5	4.2	2	3.4
	8	3.5	3.9	3	3.4
	9	3.6	3.5	2.9	2.9
	10	4	3.8	2	3.2
	11	3.9	3.1	1.8	2.6
	12	3.9	3	2.8	4
	13	4	5	3	3.5
	14	3.9	4.1	1.9	4
	15	3.1	5	2.5	3.4
	16	3.4	3.9	2.6	3.9
	17	2.5	3.1	2.1	2.9
	18	3	3.2	1.7	3.6
	19	3	3	2.3	4
	20	2	3.1	2.4	3.9
	AVG	3.5	3.79	2.365	3.38
	SEM	0.156945	0.139341	0.0949446	0.103771
Source Data Figure 1d	SA data
		Reps	Fresh wt (g)	AA reading	SA reading	Injection (ul)	Volume (ul)	AA recovery	SA(mg/gFW)	SA average	SA stdev			Standard curve
	Col-0, ZT1	1	0.16	1876	1046	50	500	0.30951	3.06178	4.15491	0.938318		standard(ng)	AA	SA
		2	0.16	1801	1231	50	500	0.297246	3.73561				0	0	0
		3	0.11	1601.5	1036.5	50	500	0.264623	5.16299				2.5	243	253
		4	0.1	1765.5	933.5	50	500	0.291441	4.65925				5	600	690
	lux-1, ZT1	1	0.18	1945	915	50	500	0.320794	2.30653	2.67647	0.622282		12.5	1553	1793
		2	0.16	1911	686	50	500	0.315234	2.00156				25	3024	3502
		3	0.17	1800.5	1078	50	500	0.297164	3.09055					122.307	142.093
		4	0.17	1808.5	1161	50	500	0.298473	3.30725					-16.7607	-31.2393
	acd6-1, ZT1	1	0.17	1781	33605	50	500	0.293976	94.7335	80.2305	12.4047
		2	0.14	1661	23524	50	500	0.274353	86.319
		3	0.15	1626	19688	50	500	0.26863	68.8813
		4	0.05	1813	7514	50	500	0.299208	70.9881
	acd6-1lux-1, ZT1	1	0.18	1750	22068	50	500	0.288907	59.8142	59.7458	11.3685
		2	0.14	1879	23336	50	500	0.310001	75.7832
		3	0.16	1576	15083	50	500	0.260453	51.0496
		4	0.18	1554	17160	50	500	0.256856	52.3361
	Col-0, ZT13	1	0.18	1971	1156	50	500	0.325045	2.85613	2.69627	0.221104
		2	0.19	1784	1128	50	500	0.294466	2.91636
		3	0.19	1808	972	50	500	0.298391	2.4907
		4	0.16	1837.5	838	50	500	0.303215	2.52189
	lux-1, ZT13	1	0.11	1535	1081.5	50	500	0.253749	5.61116	5.12576	1.53528
		2	0.11	1879.5	762	50	500	0.310083	3.27333
		3	0.18	2136.5	3085	50	500	0.352108	6.92052
		4	0.17	2118.5	1950	50	500	0.349165	4.69801
	acd6-1, ZT13	1	0.15	1911	24376	50	500	0.315234	72.6526	87.6164	11.6616
		2	0.15	2164	32498	50	500	0.356605	85.5956
		3	0.14	1768	26641	50	500	0.29185	91.8816
		4	0.12	1877	26459	50	500	0.309674	100.336
	acd6-1lux-1, ZT13	1	0.16	1484	11666	50	500	0.245409	41.9304	48.43	12.8761
		2	0.13	1778	16050	50	500	0.293485	59.3262
		3	0.14	1657	9075	50	500	0.273699	33.4499
		4	0.15	1633	16935	50	500	0.269774	59.0134
Source Data Figure 1e	qRT-PCR data
		Raw Ct Values					Calculated PR1 transcript levels relative to PDF2.1
		PR1	PDF2.1			PR1
	Col-0, ZT1	24.5506	25.9209		Col-0, ZT1	2.3715
		24.4186	25.6893			2.59869
		24.4058	25.779			2.62191
	lux-1, ZT1	21.4119	25.0272		lux-1, ZT1	10.8187			AVG	SD
		21.8367	24.5695			8.05963		Col-0, ZT1	2.5307	0.138356
		21.8803	24.9455			7.81978		lux-1, ZT1	8.89938	1.66652
	acd6-1, ZT1	16.2288	25.3754		acd6-1, ZT1	531.065		acd6-1, ZT1	538.291	28.0038
		16.1287	25.1445			569.2		acd6-1lux-1, ZT1	468.045	23.9631
		16.2742	25.3248			514.609		Col-0, ZT13	10.4217	0.727124
	acd6-1lux-1, ZT1	16.2436	25.0236		acd6-1lux-1, ZT1	440.962		lux-1, ZT13	32.561	0.220978
		16.1312	25.0352			476.677		acd6-1, ZT13	686.962	37.3082
		16.1018	25.0254			486.497		acd6-1lux-1, ZT13	418.675	11.4439
	Col-0, ZT13	22.1292	25.6476		Col-0, ZT13	10.1676
		21.9843	25.3545			11.2418
		22.1742	25.4233			9.85579
	lux-1, ZT13	20.1908	25.2817		lux-1, ZT13	32.3414
		20.1812	25.1444			32.5583
		20.1713	25.1924			32.7834
	acd6-1, ZT13	14.8795	24.3159		acd6-1, ZT13	698.013
		14.9927	24.3379			645.377
		14.8398	24.3262			717.496
	acd6-1lux-1, ZT13	15.4946	24.3569		acd6-1lux-1, ZT13	431.757
		15.5674	24.1846			410.522
		15.5561	24.2047			413.745
Source Data Figure 1f	Bacterial growth
		ZT1 (CFU/leaf disc)				ZT13 (CFU/leaf disc)
	Reps	Col-0	lux-1	acd6-1	acd6-1lux-1	Col-0	lux-1	acd6-1	acd6-1lux-1
	1	2300000	4800000	300	2000	1.68e+07	1.2e+07	200	500
	2	6200000	4500000	500	3000	4.6e+06	10000000	400	600
	3	6300000	2900000	600	4000	5e+06	8.1e+06	500	900
	4	3800000	9400000	300	4000	5e+06	7e+06	200	2000
	5	3900000	8500000	500	3000	3.6e+06	6700000	200	1000
	6	7200000	5700000	400	3000	2.7e+06	6e+06	300	900			25 h in LL (log CFU/cm2)
		25 h in LL (CFU/cm2)				37 h in LL (CFU/cm2)						AVG	SEM
		Col-0	lux-1	acd6-1	acd6-1lux-1	Col-0	lux-1	acd6-1	acd6-1lux-1		Col-0	7.56462	0.0765851
	1	1.83121e+07	3.82166e+07	2388.54	15923.6	1.33758e+08	9.55414e+07	1592.36	3980.89		lux-1	7.64356	0.0771338
	2	4.93631e+07	3.5828e+07	3980.89	23885.4	3.66242e+07	7.96178e+07	3184.71	4777.07		acd6-1	3.52308	0.0511889
	3	5.01592e+07	2.30892e+07	4777.07	31847.1	3.98089e+07	6.44904e+07	3980.89	7165.61		acd6-1lux-1	4.39043	0.0452107
	4	3.02548e+07	7.48408e+07	2388.54	31847.1	3.98089e+07	5.57325e+07	1592.36	15923.6
	5	3.1051e+07	6.76752e+07	3980.89	23885.4	2.86624e+07	5.33439e+07	1592.36	7961.78			37 h in LL (log CFU/cm2)
	6	5.73248e+07	4.53822e+07	3184.71	23885.4	2.14968e+07	4.77707e+07	2388.54	7165.61			AVG	SEM
		25 h in LL (log CFU/cm2)				37 h in LL (log CFU/cm2)					Col-0	7.61329	0.110943
		Col-0	lux-1	acd6-1	acd6-1lux-1	Col-0	lux-1	acd6-1	acd6-1lux-1		lux-1	7.80718	0.0466462
	1	7.26274	7.58225	3.37813	4.20204	8.12632	7.98019	3.20204	3.59998		acd6-1	3.34788	0.0712651
	2	7.6934	7.55422	3.59998	4.37813	7.56377	7.90101	3.50307	3.67916		acd6-1lux-1	3.84878	0.0852988
	3	7.70035	7.36341	3.67916	4.50307	7.59998	7.8095	3.59998	3.85525
	4	7.48079	7.87414	3.37813	4.50307	7.59998	7.74611	3.20204	4.20204
	5	7.49207	7.83043	3.59998	4.37813	7.45731	7.72709	3.20204	3.90101
	6	7.75834	7.65689	3.50307	4.37813	7.33237	7.67916	3.37813	3.85525
	AVG	7.56462	7.64356	3.52308	4.39043	7.61329	7.80718	3.34788	3.84878
	SEM	0.0765851	0.0771338	0.0511889	0.0452107	0.110943	0.0466462	0.0712651	0.0852988
Source Data Figure 1g	SA data
		Reps	Fresh wt (g)	adjusted AA reading	SA reading	Injection (ul)	Volume (ul)	AA recovery	SA(mg/gFW)	SA average	SA stdev			Standard curve
	Col-0, mock, 0h	1	0.19	1808	972	50	500	0.295868	1.70518	1.71045	0.00745088		standard(ng)	AA	SA height
		2	0.16	1837.5	838	50	500	0.300739	1.71571				0	0	0
	Col-0, mock, 4h	1	0.19	1698.5	1104	50	500	0.27779	2.06437	2.43432	0.523188		2.5	300	499
		2	0.16	1769.5	1315	50	500	0.289512	2.80427				5	616	1027
	Col-0, mock, 6h	1	0.19	1790.5	958	50	500	0.292979	1.69703	2.26244	0.799609		12.5	1605	2536
		2	0.18	1795.5	1513	50	500	0.293805	2.82785				25	3010	5037
	Col-0, mock, 12h	1	0.17	1874.5	1466	50	500	0.306848	2.7775	2.61575	0.228746			121.137	201.513
		2	0.19	1871	1445	50	500	0.30627	2.454					15.9632	6.18405
	Col-0, mock, 16h	1	0.17	1833.5	1188	50	500	0.300078	2.29929	2.22419	0.106205
		2	0.19	1800	1218	50	500	0.294548	2.14909
	Col-0, mock,20h	1	0.17	1773.5	1085	50	500	0.290172	2.17055	2.13852	0.0226449
		2	0.17	1861	1122	50	500	0.304619	2.13852
	Col-0, mock, 24h	1	0.16	1876	1046	50	500	0.307095	2.10034	2.33916	0.337738
		2	0.16	1801	1231	50	500	0.294713	2.57798
	Col-0, mock, 28h	1	0.18	1826.5	1327	50	500	0.298923	2.43634	2.30085	0.191613
		2	0.16	1605	922	50	500	0.262353	2.16536
	Col-0, mock, 32h	1	0.18	1743	1567	50	500	0.285137	3.01824	2.55805	0.650807
		2	0.19	1738	1148	50	500	0.284311	2.09786
	lux-1, mock, 0h	1	0.18	1945	915	50	500	0.318487	1.5734	1.4606	0.159513
		2	0.16	1911	686	50	500	0.312874	1.34781
	lux-1, mock, 4h	1	0.18	2008.5	1198	50	500	0.328971	1.99759	2.28005	0.399468
		2	0.19	1969	1588	50	500	0.32245	2.56252
	lux-1, mock, 6h	1	0.19	1541	2016	50	500	0.251786	4.16963	4.00362	0.234778
		2	0.16	2013	2046	50	500	0.329714	3.83761
	lux-1, mock, 12h	1	0.11	1013	544	50	500	0.164613	2.94785	3.32843	0.633382
		2	0.13	925	765	50	500	0.150084	3.86
	lux-1, mock, 16h	1	0.16	1622.5	1724	50	500	0.265242	4.01737	4.6942	0.957188
		2	0.18	1900.5	3037	50	500	0.31114	5.37103
	lux-1, mock,20h	1	0.16	1959.5	3336	50	500	0.320881	6.43699	4.89919	2.17478
		2	0.18	1903.5	1906	50	500	0.311636	3.36139
	lux-1, mock, 24h	1	0.18	2136.5	3085	50	500	0.350104	4.84887	4.05902	1.11702
		2	0.17	2118.5	1950	50	500	0.347132	3.26917
	lux-1, mock, 28h	1	0.17	1737	1413	50	500	0.284146	2.8905	3.20394	0.443259
		2	0.17	1755	1736	50	500	0.287118	3.51737
	lux-1, mock, 32h	1	0.19	1865.5	1133	50	500	0.305362	1.92758	2.0651	0.19449
		2	0.17	1955	1214	50	500	0.320138	2.20263
	Col-0, PmaDG3, 0h	1	0.19	1808	972	50	500	0.295868	1.70518	1.71045	0.00745088
		2	0.16	1837.5	838	50	500	0.300739	1.71571
	Col-0, PmaDG3, 4h	1	0.18	1865.5	1327	50	500	0.305362	2.38497	2.55368	0.23859
		2	0.17	1822.5	1397	50	500	0.298262	2.72238
	Col-0, PmaDG3, 6h	1	0.18	1998	1552	50	500	0.327238	2.60465	2.70755	0.145521
		2	0.18	1869.5	1566	50	500	0.306022	2.81045
	Col-0, PmaDG3, 12h	1	0.16	2132.5	2468	50	500	0.349444	4.37004	4.69597	0.46093
		2	0.19	1964.5	3099	50	500	0.321707	5.02189
	Col-0, PmaDG3, 16h	1	0.17	1866	8765	50	500	0.305444	16.7414	14.3756	3.34573
		2	0.18	1950.5	6963	50	500	0.319395	12.0098
	Col-0, PmaDG3,20h	1	0.16	1861.5	6343	50	500	0.304701	12.9004	13.5768	0.956512
		2	0.16	1762	6630	50	500	0.288274	14.2531
	Col-0, PmaDG3, 24h	1	0.17	1858	8051	50	500	0.304123	15.4435	15.3723	0.100581
		2	0.17	2057	8838	50	500	0.336979	15.3012
	Col-0, PmaDG3, 28h	1	0.17	2339	13653	50	500	0.383537	20.7731	23.1047	3.29732
		2	0.18	1902	14371	50	500	0.311388	25.4362
	Col-0, PmaDG3, 32h	1	0.18	2093.5	23509	50	500	0.343005	37.7811	41.397	5.11364
		2	0.18	2139	28621	50	500	0.350517	45.0128
	lux-1, PmaDG3, 0h	1	0.18	1945	915	50	500	0.318487	1.5734	1.4606	0.159513
		2	0.16	1911	686	50	500	0.312874	1.34781
	lux-1, PmaDG3, 4h	1	0.16	1719	992	50	500	0.281174	2.17484	2.35087	0.248946
		2	0.16	1676.5	1123	50	500	0.274158	2.5269
	lux-1, PmaDG3, 6h	1	0.16	1663	276	50	500	0.271929	0.615488	1.48101	1.22403
		2	0.19	1644.5	1214	50	500	0.268874	2.34652
	lux-1, PmaDG3, 12h	1	0.18	2258	6016	50	500	0.370164	8.95203	8.42151	0.75026
		2	0.19	1667	4124	50	500	0.272589	7.891
	lux-1, PmaDG3, 16h	1	0.17	1816	4144	50	500	0.297189	8.12861	6.64845	2.09326
		2	0.19	1894	3074	50	500	0.310067	5.16829
	lux-1, PmaDG3,20h	1	0.18	2434.5	3185	50	500	0.399305	4.38951	7.136	3.88413
		2	0.16	1978	5167	50	500	0.323936	9.8825
	lux-1, PmaDG3, 24h	1	0.17	2299	10475	50	500	0.376933	16.2148	21.639	7.67098
		2	0.16	2147.5	15360	50	500	0.35192	27.0632
	lux-1, PmaDG3, 28h	1	0.16	2336	14030	50	500	0.383042	22.7105	21.1417	2.21863
		2	0.19	2241	13771	50	500	0.367357	19.5729
	lux-1, PmaDG3, 32h	1	0.18	1963.5	29888	50	500	0.321542	51.2418	38.7463	17.6713
		2	0.17	2067.5	15236	50	500	0.338712	26.2508
Source Data Figure 2e
Source Data Figure 2f
Source Data Figure 2g

## Sheet: Fig2
Source Data Figure 2b	Bacterial growth
		25 h in LL (CFU/leaf disc)				37 h in LL (CFU/leaf disc)
	Reps	Col-0	lux-1	lux-4	LUX-GFP	Col-0	lux-1	lux-4	LUX-GFP
	1	400000	12100000	15200000	30000	850	48000	26000	950
	2	220000	15000000	10900000	42000	1280	58000	38000	400
	3	40000	8700000	11600000	6000	1600	50000	45000	150
	4	510000	4900000	6700000	21000	2400	30000	35000	1200
	5	300000	9900000	8900000	16000	3000	30000	30000	2200
	6	280000	10500000	13300000	34000	3200	32000	42000	3500			25 h in LL (log CFU/cm2)
		25 h in LL (CFU/cm2)				37 h in LL (CFU/cm2)						AVG	SEM
		Col-0	lux-1	lux-4	LUX-GFP	Col-0	lux-1	lux-4	LUX-GFP		Col-0	6.26408	0.160773
	1	3.18471e+06	9.63376e+07	1.21019e+08	238854	6767.52	382166	207006	7563.69		lux-1	7.88525	0.0674475
	2	1.75159e+06	1.19427e+08	8.67834e+07	334395	10191.1	461783	302548	3184.71		lux-4	7.93152	0.0520221
	3	318471	6.92675e+07	9.23567e+07	47770.7	12738.9	398089	358280	1194.27		LUX-GFP	5.22373	0.124948
	4	4.06051e+06	3.90127e+07	5.33439e+07	167197	19108.3	238854	278662	9554.14
	5	2.38854e+06	7.88217e+07	7.08599e+07	127389	23885.4	238854	238854	17515.9			37 h in LL (log CFU/cm2)
	6	2.2293e+06	8.35987e+07	1.05892e+08	270701	25477.7	254777	334395	27866.2			AVG	SEM
		25 h in LL (log CFU/cm2)				37 h in LL (log CFU/cm2)					Col-0	4.16822	0.0925798
		Col-0	lux-1	lux-4	LUX-GFP	Col-0	lux-1	lux-4	LUX-GFP		lux-1	5.50152	0.052376
	1	6.50307	7.9838	8.08285	5.37813	3.83043	5.58225	5.31598	3.87873		lux-4	5.44975	0.0367307
	2	6.24343	8.0771	7.93844	5.52426	4.00822	5.66444	5.48079	3.50307		LUX-GFP	3.8546	0.203657
	3	5.50307	7.84053	7.96547	4.67916	4.10513	5.59998	5.55422	3.0771
	4	6.60858	7.59121	7.72709	5.22323	4.28122	5.37813	5.44508	3.98019
	5	6.37813	7.89665	7.8504	5.10513	4.37813	5.37813	5.37813	4.24343
	6	6.34817	7.9222	8.02486	5.43249	4.40616	5.40616	5.52426	4.44508
	AVG	6.26408	7.88525	7.93152	5.22373	4.16822	5.50152	5.44975	3.8546
	SEM	0.160773	0.0674475	0.0520221	0.124948	0.0925798	0.052376	0.0367307	0.203657
Source Data Figure 2c	Bacterial growth
		25 h in LL (CFU/leaf disc)				37 h in LL (CFU/leaf disc)
	Reps	Col-0	lux-1	lux-4	LUX-GFP	Col-0	lux-1	lux-4	LUX-GFP
	1	1080000	3350000	4500000	89000	2110000	1940000	3240000	100000
	2	350000	2180000	3200000	124000	1180000	820000	4010000	188000
	3	460000	3840000	680000	41000	870000	3960000	4410000	52000
	4	120000	490000	2680000	120000	580000	2920000	2800000	286000
	5	260000	1150000	1980000	260000	2820000	2580000	940000	200000
	6	630000	1420000	1420000	140000	2200000	3510000	1800000	164000			25 h in LL (log CFU/cm2)
		25 h in LL (CFU/cm2)				37 h in LL (CFU/cm2)						AVG	SEM
		Col-0	lux-1	lux-4	LUX-GFP	Col-0	lux-1	lux-4	LUX-GFP		Col-0	6.48997	0.134091
	1	8.59873e+06	2.6672e+07	3.5828e+07	708599	1.67994e+07	1.54459e+07	2.57962e+07	796178		lux-1	7.12618	0.135439
	2	2.78662e+06	1.73567e+07	2.54777e+07	987261	9.3949e+06	6.52866e+06	3.19268e+07	1.49682e+06		lux-4	7.21234	0.118725
	3	3.66242e+06	3.05732e+07	5.41401e+06	326433	6.92675e+06	3.15287e+07	3.51115e+07	414013		LUX-GFP	5.95032	0.107465
	4	955414	3.90127e+06	2.13376e+07	955414	4.61783e+06	2.32484e+07	2.2293e+07	2.27707e+06
	5	2.07006e+06	9.15605e+06	1.57643e+07	2.07006e+06	2.24522e+07	2.05414e+07	7.48408e+06	1.59236e+06			37 h in LL (log CFU/cm2)
	6	5.01592e+06	1.13057e+07	1.13057e+07	1.11465e+06	1.75159e+07	2.79459e+07	1.43312e+07	1.30573e+06			AVG	SEM
		25 h in LL (log CFU/cm2)				37 h in LL (log CFU/cm2)					Col-0	7.04964	0.109145
		Col-0	lux-1	lux-4	LUX-GFP	Col-0	lux-1	lux-4	LUX-GFP		lux-1	7.27128	0.101369
	1	6.93443	7.42606	7.55422	5.8504	7.22529	7.18881	7.41156	5.90101		lux-4	7.30662	0.103027
	2	6.44508	7.23947	7.40616	5.99443	6.97289	6.81482	7.50415	6.17517		LUX-GFP	6.06141	0.10747
	3	6.56377	7.48534	6.73352	5.51379	6.84053	7.49871	7.54545	5.61701
	4	5.98019	6.59121	7.32915	5.98019	6.66444	7.36639	7.34817	6.35738
	5	6.31598	6.96171	7.19768	6.31598	7.35126	7.31263	6.87414	6.20204
	6	6.70035	7.0533	7.0533	6.04714	7.24343	7.44632	7.15628	6.11585
	AVG	6.48997	7.12618	7.21234	5.95032	7.04964	7.27128	7.30662	6.06141
	SEM	0.134091	0.135439	0.118725	0.107465	0.109145	0.101369	0.103027	0.10747
Source Data Figure 2d	Stomatal aperture measurement
	25 h in LL	Col-0 Mock			Col-0 PmaDG3			lux-1 Mock			lux-1 PmaDG3			lux-4 Mock			lux-4 PmaDG3			LUX-GFP Mock			LUX-GFP PmaDG3
		stomata width	stomata length	stomata aperture	stomata width	stomata length	stomata aperture	stomata width	stomata length	stomata aperture	stomata width	stomata length	stomata aperture	stomata width	stomata length	stomata aperture	stomata width	stomata length	stomata aperture	stomata width	stomata length	stomata aperture	stomata width	stomata length	stomata aperture
	1	23	71	0.323944	19	136	0.139706	25	73	0.342466	14	116	0.12069	26	116	0.224138	7	141	0.0496454	28	96	0.291667	19	128	0.148438
	2	14	74	0.189189	14	52	0.269231	18	52	0.346154	14	108	0.12963	20	105	0.190476	26	143	0.181818	26	86	0.302326	7	109	0.0642202
	3	9	99	0.0909091	13	60	0.216667	18	83	0.216867	13	129	0.100775	32	73	0.438356	14	107	0.130841	33	104	0.317308	14	119	0.117647
	4	14	100	0.14	14	96	0.145833	20	96	0.208333	23	87	0.264368	25	71	0.352113	13	122	0.106557	26	86	0.302326	7	121	0.0578512
	5	14	100	0.14	14	112	0.125	19	105	0.180952	9	98	0.0918367	19	52	0.365385	7	142	0.0492958	31	111	0.279279	19	91	0.208791
	6	14	66	0.212121	14	112	0.125	14	80	0.175	7	103	0.0679612	25	97	0.257732	14	98	0.142857	31	94	0.329787	14	108	0.12963
	7	13	58	0.224138	14	109	0.12844	25	110	0.227273	13	101	0.128713	18	95	0.189474	19	110	0.172727	23	99	0.232323	13	132	0.0984848
	8	32	98	0.326531	26	108	0.240741	14	73	0.191781	19	117	0.162393	9	111	0.0810811	13	138	0.0942029	23	81	0.283951	13	111	0.117117
	9	23	85	0.270588	14	61	0.229508	19	93	0.204301	14	77	0.181818	7	114	0.0614035	13	152	0.0855263	20	103	0.194175	36	106	0.339623
	10	18	87	0.206897	7	96	0.0729167	14	91	0.153846	14	104	0.134615	9	103	0.0873786	9	115	0.0782609	31	133	0.233083	23	117	0.196581
	11	14	81	0.17284	14	102	0.137255	14	78	0.179487	14	112	0.125	13	115	0.113043	13	144	0.0902778	19	97	0.195876	13	109	0.119266
	12	19	88	0.215909	20	121	0.165289	19	100	0.19	7	81	0.0864198	26	86	0.302326	7	114	0.0614035	20	91	0.21978	13	130	0.1
	13	18	94	0.191489	32	104	0.307692	19	113	0.168142	14	67	0.208955	23	88	0.261364	14	107	0.130841	23	91	0.252747	20	96	0.208333
	14	14	69	0.202899	23	117	0.196581	27	103	0.262136	9	96	0.09375	19	86	0.22093	14	122	0.114754	20	115	0.173913	7	106	0.0660377
	15	32	110	0.290909	9	109	0.0825688	17	73	0.232877	9	99	0.0909091	23	112	0.205357	14	134	0.104478	37	121	0.305785	19	117	0.162393
	16	14	87	0.16092	20	152	0.131579	13	77	0.168831	7	103	0.0679612	26	99	0.262626	23	126	0.18254	43	116	0.37069	14	138	0.101449
	17	20	95	0.210526	9	117	0.0769231	14	99	0.141414	7	123	0.0569106	33	113	0.292035	36	96	0.375	20	98	0.204082	14	155	0.0903226
	18	19	79	0.240506	14	114	0.122807	23	81	0.283951	7	90	0.0777778	23	94	0.244681	1	127	0.00787402	20	85	0.235294	20	115	0.173913
	19	20	76	0.263158	7	113	0.0619469	20	76	0.263158	13	109	0.119266	18	104	0.173077	14	133	0.105263	28	103	0.271845	7	139	0.0503597
	20	26	79	0.329114	13	98	0.132653	20	77	0.25974	13	55	0.236364	32	98	0.326531	9	115	0.0782609	36	94	0.382979	13	107	0.121495
	21	23	78	0.294872	14	84	0.166667	14	90	0.155556	20	98	0.204082	26	131	0.198473	14	133	0.105263	23	103	0.223301	9	116	0.0775862			25 h in LL
	22	19	55	0.345455	14	113	0.123894	14	86	0.162791	7	90	0.0777778	14	103	0.135922	18	128	0.140625	23	95	0.242105	20	108	0.185185			AVG	SEM
	23	20	111	0.18018	18	128	0.140625	19	76	0.25	9	98	0.0918367	14	103	0.135922	14	134	0.104478	19	94	0.202128	23	108	0.212963		Col-0 Mock	0.226457	0.00996079
	24	23	100	0.23	14	107	0.130841	13	92	0.141304	14	107	0.130841	7	116	0.0603448	7	106	0.0660377	23	116	0.198276	9	113	0.079646		Col-0 PmaDG3	0.130674	0.0047897
	25	23	106	0.216981	14	62	0.225806	19	90	0.211111	13	102	0.127451	20	98	0.204082	13	83	0.156627	25	110	0.227273	7	128	0.0546875		lux-1 Mock	0.211567	0.00733225
	26	37	85	0.435294	25	97	0.257732	9	90	0.1	14	109	0.12844	19	105	0.180952	14	90	0.155556	25	97	0.257732	20	115	0.173913		lux-1 PmaDG3	0.161241	0.00810039
	27	23	116	0.198276	7	121	0.0578512	13	98	0.132653	9	97	0.0927835	20	115	0.173913	7	113	0.0619469	14	94	0.148936	18	119	0.151261		lux-4 Mock	0.214836	0.00837957
	28	33	104	0.317308	14	131	0.10687	26	90	0.288889	14	91	0.153846	14	103	0.135922	20	137	0.145985	18	77	0.233766	20	101	0.19802		lux-4 PmaDG3	0.164393	0.0119791
	29	36	110	0.327273	19	106	0.179245	19	97	0.195876	14	110	0.127273	32	115	0.278261	7	126	0.0555556	18	100	0.18	13	119	0.109244		LUX-GFP Mock	0.232334	0.00859188
	30	19	71	0.267606	18	123	0.146341	14	108	0.12963	14	78	0.179487	20	110	0.181818	14	88	0.159091	23	106	0.216981	9	125	0.072		LUX-GFP PmaDG3	0.134117	0.00487561
	31	32	90	0.355556	13	79	0.164557	14	87	0.16092	14	98	0.142857	19	90	0.211111	14	85	0.164706	20	86	0.232558	7	106	0.0660377
	32	26	68	0.382353	9	138	0.0652174	25	85	0.294118	13	96	0.135417	19	99	0.191919	9	114	0.0789474	25	110	0.227273	7	115	0.0608696
	33	26	90	0.288889	14	103	0.135922	15	75	0.2	13	135	0.0962963	13	93	0.139785	14	135	0.103704	31	109	0.284404	13	121	0.107438
	34	26	88	0.295455	14	96	0.145833	14	84	0.166667	14	99	0.141414	23	95	0.242105	14	108	0.12963	20	103	0.194175	9	100	0.09
	35	25	75	0.333333	7	129	0.0542636	18	91	0.197802	7	86	0.0813953	14	74	0.189189	14	92	0.152174	39	58	0.672414	9	131	0.0687023
	36	14	49	0.285714	9	113	0.079646	9	71	0.126761	14	49	0.285714	23	95	0.242105	9	149	0.0604027	7	99	0.0707071	13	135	0.0962963
	37	20	73	0.273973	20	106	0.188679	19	98	0.193878	14	71	0.197183	25	85	0.294118	19	119	0.159664	20	86	0.232558	23	144	0.159722
	38	14	71	0.197183	18	154	0.116883	9	79	0.113924	14	66	0.212121	20	96	0.208333	14	77	0.181818	20	85	0.235294	13	116	0.112069
	39	23	71	0.323944	20	133	0.150376	18	71	0.253521	7	71	0.0985915	18	90	0.2	7	92	0.076087	14	122	0.114754	13	112	0.116071
	40	20	101	0.19802	19	113	0.168142	13	115	0.113043	7	113	0.0619469	13	83	0.156627	7	110	0.0636364	19	73	0.260274	14	112	0.125
	41	14	90	0.155556	18	106	0.169811	13	73	0.178082	7	110	0.0636364	23	94	0.244681	13	81	0.160494	18	106	0.169811	20	106	0.188679
	42	20	107	0.186916	23	154	0.149351	19	79	0.240506	14	73	0.191781	23	83	0.277108	9	99	0.0909091	20	115	0.173913	19	116	0.163793
	43	14	44	0.318182	14	145	0.0965517	14	66	0.212121	20	69	0.289855	18	111	0.162162	23	56	0.410714	13	122	0.106557	7	139	0.0503597
	44	18	112	0.160714	13	138	0.0942029	7	68	0.102941	9	93	0.0967742	23	130	0.176923	14	111	0.126126	23	103	0.223301	13	121	0.107438
	45	20	83	0.240964	7	109	0.0642202	7	79	0.0886076	9	108	0.0833333	23	108	0.212963	33	106	0.311321	23	102	0.22549	13	142	0.0915493
	46	14	79	0.177215	7	139	0.0503597	13	91	0.142857	7	106	0.0660377	14	95	0.147368	23	114	0.201754	26	122	0.213115	9	128	0.0703125
	47	14	129	0.108527	7	92	0.076087	14	56	0.25	23	69	0.333333	23	94	0.244681	9	86	0.104651	28	120	0.233333	19	136	0.139706
	48	23	32	0.71875	20	79	0.253165	14	85	0.164706	20	52	0.384615	23	101	0.227723	13	88	0.147727	28	131	0.21374	9	149	0.0604027
	49	19	85	0.223529	18	127	0.141732	13	85	0.152941	9	55	0.163636	23	78	0.294872	19	127	0.149606	20	106	0.188679	7	108	0.0648148
	50	14	90	0.155556	18	95	0.189474	14	53	0.264151	14	69	0.202899	13	127	0.102362	13	126	0.103175	9	124	0.0725806	14	141	0.0992908
	51	20	126	0.15873	20	97	0.206186	13	81	0.160494	13	98	0.132653	9	113	0.079646	14	151	0.0927152	20	83	0.240964	12	142	0.084507
	52	7	84	0.0833333	7	92	0.076087	9	79	0.113924	14	93	0.150538	23	119	0.193277	20	116	0.172414	18	103	0.174757	9	155	0.0580645
	53	14	84	0.166667	14	100	0.14	25	73	0.342466	9	103	0.0873786	9	90	0.1	9	116	0.0775862	25	122	0.204918	14	152	0.0921053
	54	19	94	0.202128	14	116	0.12069	19	61	0.311475	20	104	0.192308	26	103	0.252427	14	98	0.142857	26	133	0.195489	20	126	0.15873
	55	14	98	0.142857	9	137	0.0656934	14	69	0.202899	13	96	0.135417	26	97	0.268041	13	112	0.116071	20	99	0.20202	23	99	0.232323
	56	9	87	0.103448	43	159	0.27044	9	81	0.111111	19	133	0.142857	23	109	0.211009	13	111	0.117117	26	127	0.204724	18	123	0.146341
	57	9	102	0.0882353	14	140	0.1	14	69	0.202899	9	101	0.0891089	23	91	0.252747	9	86	0.104651	23	116	0.198276	7	126	0.0555556
	58	14	100	0.14	20	73	0.273973	13	75	0.173333	41	98	0.418367	9	87	0.103448	9	126	0.0714286	25	109	0.229358	14	107	0.130841
	59	13	85	0.152941	28	125	0.224	13	83	0.156627	34	125	0.272	7	133	0.0526316	14	124	0.112903	26	108	0.240741	13	108	0.12037
	60	19	74	0.256757	13	133	0.0977444	13	73	0.178082	14	66	0.212121	18	86	0.209302	20	95	0.210526	18	68	0.264706	14	134	0.104478
	61	14	86	0.162791	14	99	0.141414	20	79	0.253165	41	88	0.465909	20	106	0.188679	14	111	0.126126	7	88	0.0795455	14	120	0.116667
	62	19	99	0.191919	9	137	0.0656934	20	97	0.206186	31	91	0.340659	20	98	0.204082	9	96	0.09375	23	87	0.264368	19	145	0.131034
	63	23	108	0.212963	14	119	0.117647	18	68	0.264706	11	93	0.11828	23	80	0.2875	13	120	0.108333	19	110	0.172727	26	111	0.234234
	64	26	90	0.288889	14	104	0.134615	18	91	0.197802	17	103	0.165049	32	110	0.290909	9	86	0.104651	31	106	0.292453	14	138	0.101449
	65	25	106	0.235849	14	129	0.108527	18	107	0.168224	13	110	0.118182	32	91	0.351648	23	109	0.211009	14	128	0.109375	13	127	0.102362
	66	7	86	0.0813953	23	116	0.198276	14	86	0.162791	26	85	0.305882	26	92	0.282609	13	79	0.164557	7	108	0.0648148	7	129	0.0542636
	67	7	99	0.0707071	23	125	0.184	18	94	0.191489	33	104	0.317308	25	115	0.217391	31	91	0.340659	13	55	0.236364	14	119	0.117647
	68	20	106	0.188679	13	151	0.0860927	9	56	0.160714	33	98	0.336735	26	112	0.232143	14	102	0.137255	26	112	0.232143	23	154	0.149351
	69	26	128	0.203125	13	105	0.12381	7	73	0.0958904	23	73	0.315068	18	126	0.142857	28	168	0.166667	25	122	0.204918	14	116	0.12069
	70	23	103	0.223301	26	110	0.236364	23	94	0.244681	14	113	0.123894	20	103	0.194175	1	99	0.010101	23	107	0.214953	18	149	0.120805
	71	19	103	0.184466	14	122	0.114754	14	95	0.147368	23	79	0.291139	19	109	0.174312	18	112	0.160714	18	120	0.15	14	111	0.126126
	72	28	93	0.301075	9	157	0.0573248	19	55	0.345455	18	74	0.243243	26	106	0.245283	14	100	0.14	18	125	0.144	18	141	0.12766
	73	14	74	0.189189	14	113	0.123894	20	65	0.307692	7	96	0.0729167	31	103	0.300971	26	106	0.245283	20	141	0.141844	19	106	0.179245
	74	19	116	0.163793	13	146	0.0890411	26	73	0.356164	28	81	0.345679	49	133	0.368421	26	77	0.337662	25	92	0.271739	18	128	0.140625
	75	14	114	0.122807	13	90	0.144444	18	82	0.219512	25	97	0.257732	36	119	0.302521	20	92	0.217391	26	92	0.282609	20	125	0.16
	76	9	117	0.0769231	7	109	0.0642202	19	69	0.275362	14	39	0.358974	31	107	0.28972	20	97	0.206186	23	74	0.310811	20	171	0.116959
	77	26	92	0.282609	13	103	0.126214	23	106	0.216981	13	74	0.175676	23	111	0.207207	26	85	0.305882	31	99	0.313131	25	133	0.18797
	78	9	121	0.0743802	18	108	0.166667	23	103	0.223301	7	69	0.101449	26	125	0.208	28	104	0.269231	26	108	0.240741	14	114	0.122807
	79	18	96	0.1875	13	115	0.113043	14	97	0.14433	20	60	0.333333	23	91	0.252747	13	123	0.105691	26	60	0.433333	14	145	0.0965517
	80	14	79	0.177215	14	100	0.14	14	92	0.152174	14	100	0.14	31	110	0.281818	14	125	0.112	23	108	0.212963	13	141	0.0921986
		28	55	0.509091	13	103	0.126214	14	84	0.166667	14	83	0.168675	23	128	0.179688	7	119	0.0588235	20	134	0.149254	25	116	0.215517
		23	83	0.277108	9	119	0.0756303	19	94	0.202128	9	87	0.103448	26	105	0.247619	28	111	0.252252	18	100	0.18	14	111	0.126126
		19	73	0.260274	7	117	0.0598291	20	76	0.263158	14	107	0.130841	25	122	0.204918	7	98	0.0714286	25	110	0.227273	24	140	0.171429
		13	104	0.125	13	135	0.0962963	18	60	0.3	9	106	0.0849057	39	86	0.453488	18	117	0.153846	19	97	0.195876	19	144	0.131944
		26	103	0.252427	7	140	0.05	18	86	0.209302	13	170	0.0764706	26	117	0.222222	13	107	0.121495	19	100	0.19	11	102	0.107843
		20	63	0.31746	7	128	0.0546875	19	93	0.204301	7	61	0.114754	26	117	0.222222	14	114	0.122807	18	95	0.189474	13	92	0.141304
		26	103	0.252427	7	110	0.0636364	13	67	0.19403	20	60	0.333333	23	141	0.163121	19	117	0.162393	26	65	0.4	21	115	0.182609
		14	58	0.241379	20	122	0.163934	19	83	0.228916	11	56	0.196429	31	107	0.28972	14	115	0.121739	20	104	0.192308	14	105	0.133333
		13	79	0.164557	14	119	0.117647	26	66	0.393939	14	112	0.125	20	144	0.138889	14	88	0.159091	14	93	0.150538	18	136	0.132353
		13	91	0.142857	9	104	0.0865385	18	88	0.204545	14	73	0.191781	13	151	0.0860927	7	98	0.0714286	28	125	0.224	13	113	0.115044
		14	39	0.358974	14	113	0.123894	28	61	0.459016	14	97	0.14433	23	147	0.156463	13	114	0.114035	20	107	0.186916	21	104	0.201923
		19	74	0.256757	14	98	0.142857	14	121	0.115702	9	85	0.105882	9	124	0.0725806	14	107	0.130841	20	88	0.227273	18	146	0.123288
		13	61	0.213115	13	73	0.178082	28	71	0.394366	7	73	0.0958904	35	85	0.411765	26	37	0.702703	18	108	0.166667	14	125	0.112
		13	104	0.125	14	85	0.164706	26	86	0.302326	9	103	0.0873786	13	101	0.128713	19	49	0.387755	20	86	0.232558	17	142	0.119718
		20	73	0.273973	9	90	0.1	7	87	0.0804598	7	73	0.0958904	13	103	0.126214	19	92	0.206522	19	73	0.260274	17	125	0.136
		20	114	0.175439	9	60	0.15	14	96	0.145833	13	109	0.119266	23	84	0.27381	19	86	0.22093	23	83	0.277108	14	103	0.135922
		9	104	0.0865385	14	132	0.106061	32	97	0.329897	7	92	0.076087				23	87	0.264368	20	103	0.194175	18	119	0.151261
		18	31	0.580645	7	102	0.0686275	23	86	0.267442	13	86	0.151163				32	62	0.516129	19	44	0.431818	13	97	0.134021
		20	73	0.273973	9	113	0.079646	23	96	0.239583	24	101	0.237624				23	113	0.20354	20	84	0.238095	29	141	0.205674
		20	61	0.327869	9	107	0.0841121	26	77	0.337662	14	100	0.14				20	93	0.215054	28	66	0.424242	19	146	0.130137
		23	91	0.252747	14	98	0.142857	26	104	0.25	20	81	0.246914				32	37	0.864865	23	96	0.239583	14	116	0.12069
		13	112	0.116071	9	81	0.111111	23	104	0.221154	13	104	0.125				26	86	0.302326	20	106	0.188679	20	99	0.20202
		9	90	0.1	20	133	0.150376				14	83	0.168675				20	83	0.240964	26	98	0.265306	20	128	0.15625
		18	90	0.2	9	82	0.109756				19	99	0.191919				23	103	0.223301	20	110	0.181818	19	113	0.168142
		20	109	0.183486	14	84	0.166667				9	76	0.118421				13	108	0.12037	23	117	0.196581	19	99	0.191919
					9	84	0.107143				13	105	0.12381							25	61	0.409836	21	113	0.185841
					13	116	0.112069				14	109	0.12844							23	113	0.20354	28	125	0.224
					9	90	0.1				7	117	0.0598291							14	95	0.147368	24	109	0.220183
					20	103	0.194175				7	85	0.0823529							18	98	0.183673	19	116	0.163793
					14	116	0.12069				7	117	0.0598291							25	97	0.257732	23	154	0.149351
					9	96	0.09375				7	117	0.0598291							18	119	0.151261	27	115	0.234783
					18	93	0.193548				9	69	0.130435							23	35	0.657143	25	105	0.238095
					9	106	0.0849057				20	119	0.168067							19	109	0.174312	26	140	0.185714
					13	73	0.178082				17	93	0.182796							25	93	0.268817
					7	131	0.0534351				12	117	0.102564							14	119	0.117647
					7	103	0.0679612				15	87	0.172414							31	85	0.364706
					13	98	0.132653				14	127	0.110236							7	130	0.0538462
					13	107	0.121495				9	134	0.0671642
					7	100	0.07
					20	121	0.165289
					13	145	0.0896552
					7	49	0.142857
					14	108	0.12963
					7	90	0.0777778
					13	98	0.132653
					14	111	0.126126
					14	106	0.132075
					7	117	0.0598291
					18	91	0.197802
					7	107	0.0654206
					9	104	0.0865385
	AVG			0.226457			0.130674			0.211567			0.161241			0.214836			0.164393			0.232334			0.134117
	SEM			0.00996079			0.0047897			0.00733225			0.00810039			0.00837957			0.0119791			0.00859188			0.00487561
	37 h in LL	Col-0 Mock			Col-0 PmaDG3			lux-1 Mock			lux-1 PmaDG3			lux-4 Mock			lux-4 PmaDG3			LUX-GFP Mock			LUX-GFP PmaDG3
		stomata width	stomata length	stomata aperture	stomata width	stomata length	stomata aperture	stomata width	stomata length	stomata aperture	stomata width	stomata length	stomata aperture	stomata width	stomata length	stomata aperture	stomata width	stomata length	stomata aperture	stomata width	stomata length	stomata aperture	stomata width	stomata length	stomata aperture
	1	14	149	0.0939597	13	103	0.126214	13	60	0.216667	19	49	0.387755	23	73	0.315068	23	165	0.139394	9	103	0.0873786	7	86	0.0813953
	2	20	128	0.15625	7	110	0.0636364	18	116	0.155172	13	86	0.151163	18	71	0.253521	20	138	0.144928	18	100	0.18	7	99	0.0707071
	3	14	115	0.121739	14	93	0.150538	13	49	0.265306	14	106	0.132075	25	91	0.274725	13	157	0.0828025	7	106	0.0660377	13	87	0.149425
	4	9	107	0.0841121	7	92	0.076087	23	116	0.198276	9	96	0.09375	33	103	0.320388	14	86	0.162791	9	122	0.0737705	11	95	0.115789
	5	7	104	0.0673077	14	103	0.135922	20	95	0.210526	19	92	0.206522	14	92	0.152174	9	97	0.0927835	14	160	0.0875	13	85	0.152941
	6	14	136	0.102941	20	114	0.175439	14	81	0.17284	9	79	0.113924	18	90	0.2	9	78	0.115385	7	119	0.0588235	9	86	0.104651
	7	7	129	0.0542636	19	103	0.184466	7	99	0.0707071	14	96	0.145833	13	85	0.152941	9	116	0.0775862	14	126	0.111111	13	73	0.178082
	8	13	134	0.0970149	9	121	0.0743802	13	87	0.149425	18	82	0.219512	20	92	0.217391	19	131	0.145038	14	116	0.12069	18	94	0.191489
	9	14	160	0.0875	14	87	0.16092	13	98	0.132653	19	86	0.22093	20	130	0.153846	19	122	0.155738	7	145	0.0482759	7	100	0.07
	10	7	97	0.0721649	13	111	0.117117	14	82	0.170732	9	113	0.079646	14	103	0.135922	14	134	0.104478	14	157	0.089172	14	90	0.155556
	11	13	116	0.112069	14	85	0.164706	14	90	0.155556	9	109	0.0825688	26	114	0.22807	13	103	0.126214	14	128	0.109375	14	107	0.130841
	12	13	173	0.0751445	19	115	0.165217	13	105	0.12381	13	91	0.142857	14	103	0.135922	7	106	0.0660377	14	160	0.0875	7	79	0.0886076
	13	13	155	0.083871	9	122	0.0737705	9	94	0.0957447	18	103	0.174757	20	95	0.210526	13	106	0.122642	7	133	0.0526316	11	83	0.13253
	14	7	157	0.044586	9	121	0.0743802	13	73	0.178082	13	79	0.164557	25	79	0.316456	9	117	0.0769231	9	87	0.103448	15	99	0.151515
	15	9	119	0.0756303	14	91	0.153846	14	86	0.162791	19	91	0.208791	26	71	0.366197	14	83	0.168675	7	79	0.0886076	9	86	0.104651
	16	9	134	0.0671642	14	112	0.125	9	103	0.0873786	14	83	0.168675	14	99	0.141414	14	145	0.0965517	7	117	0.0598291	7	99	0.0707071
	17	14	115	0.121739	9	73	0.123288	14	91	0.153846	7	91	0.0769231	32	103	0.31068	13	133	0.0977444	9	113	0.079646	5	79	0.0632911
	18	8	104	0.0769231	14	79	0.177215	13	86	0.151163	20	101	0.19802	13	91	0.142857	19	55	0.345455	9	121	0.0743802	7	43	0.162791
	19	11	86	0.127907	14	91	0.153846	14	88	0.159091	14	83	0.168675	20	86	0.232558	7	121	0.0578512	23	110	0.209091	7	58	0.12069
	20	13	109	0.119266	14	129	0.108527	23	91	0.252747	9	84	0.107143	19	128	0.148438	23	86	0.267442	7	111	0.0630631	9	122	0.0737705
	21	7	103	0.0679612	13	106	0.122642	19	90	0.211111	14	85	0.164706	13	107	0.121495	7	100	0.07	9	128	0.0703125	7	109	0.0642202
	22	19	105	0.180952	9	103	0.0873786	25	87	0.287356	9	108	0.0833333	45	96	0.46875	13	104	0.125	9	113	0.079646	13	106	0.122642			37 h in LL
	23	9	96	0.09375	13	109	0.119266	23	92	0.25	9	93	0.0967742	20	131	0.152672	9	134	0.0671642	14	120	0.116667	13	121	0.107438			AVG	SEM
	24	16	129	0.124031	13	99	0.131313	18	76	0.236842	9	122	0.0737705	19	75	0.253333	9	80	0.1125	23	144	0.159722	7	107	0.0654206		Col-0 Mock	0.109018	0.0044391
	25	9	104	0.0865385	9	92	0.0978261	14	76	0.184211	7	87	0.0804598	14	79	0.177215	18	99	0.181818	18	117	0.153846	13	136	0.0955882		Col-0 PmaDG3	0.107335	0.00342161
	26	7	96	0.0729167	13	98	0.132653	23	83	0.277108	7	86	0.0813953	17	95	0.178947	9	131	0.0687023	18	125	0.144	18	125	0.144		lux-1 Mock	0.230083	0.00767666
	27	7	134	0.0522388	14	100	0.14	14	73	0.191781	13	105	0.12381	19	90	0.211111	13	121	0.107438	7	125	0.056	14	90	0.155556		lux-1 PmaDG3	0.128247	0.00486317
	28	13	119	0.109244	14	131	0.10687	14	94	0.148936	14	117	0.119658	14	90	0.155556	14	108	0.12963	9	86	0.104651	18	153	0.117647		lux-4 Mock	0.205235	0.00930439
	29	9	115	0.0782609	9	122	0.0737705	9	128	0.0703125	9	129	0.0697674	14	80	0.175	14	129	0.108527	7	115	0.0608696	9	116	0.0775862		lux-4 PmaDG3	0.101484	0.004697
	30	9	126	0.0714286	13	114	0.114035	14	107	0.130841	14	99	0.141414	14	63	0.222222	13	154	0.0844156	14	83	0.168675	11	91	0.120879		LUX-GFP Mock	0.105985	0.00439002
	31	19	106	0.179245	14	94	0.148936	14	93	0.150538	9	94	0.0957447	14	98	0.142857	7	122	0.057377	13	131	0.0992366	18	90	0.2		LUX-GFP PmaDG3	0.108392	0.0050028
	32	7	111	0.0630631	7	110	0.0636364	18	121	0.14876	13	103	0.126214	25	85	0.294118	9	114	0.0789474	9	111	0.0810811	13	85	0.152941
	33	17	142	0.119718	13	69	0.188406	26	90	0.288889	13	93	0.139785	13	97	0.134021	7	102	0.0686275	9	156	0.0576923	13	87	0.149425
	34	19	129	0.147287	13	122	0.106557	9	99	0.0909091	14	88	0.159091	19	91	0.208791	9	100	0.09	7	125	0.056	18	115	0.156522
	35	23	125	0.184	13	117	0.111111	28	80	0.35	19	97	0.195876	13	94	0.138298	13	104	0.125	7	130	0.0538462	14	116	0.12069
	36	7	128	0.0546875	19	116	0.163793	14	90	0.155556	9	81	0.111111	7	111	0.0630631	7	92	0.076087	14	108	0.12963	13	117	0.111111
	37	7	106	0.0660377	9	114	0.0789474	20	93	0.215054	9	77	0.116883	32	83	0.385542	7	90	0.0777778	9	108	0.0833333	13	141	0.0921986
	38	14	136	0.102941	13	121	0.107438	20	88	0.227273	13	79	0.164557	13	106	0.122642	13	134	0.0970149	14	92	0.152174	9	103	0.0873786
	39	7	128	0.0546875	14	127	0.110236	14	83	0.168675	9	73	0.123288	14	86	0.162791	9	119	0.0756303	7	107	0.0654206	9	83	0.108434
	40	9	130	0.0692308	13	140	0.0928571	9	63	0.142857	13	73	0.178082	18	87	0.206897	18	126	0.142857	20	130	0.153846	13	92	0.141304
	41	13	123	0.105691	13	154	0.0844156	18	86	0.209302	9	77	0.116883	14	91	0.153846	13	114	0.114035	14	84	0.166667	13	103	0.126214
	42	14	146	0.0958904	14	109	0.12844	26	65	0.4	14	81	0.17284	15	94	0.159574	14	145	0.0965517	9	95	0.0947368	9	103	0.0873786
	43	14	145	0.0965517	7	103	0.0679612	20	79	0.253165	13	97	0.134021	13	87	0.149425	7	97	0.0721649	19	125	0.152	7	122	0.057377
	44	13	177	0.0734463	13	128	0.101562	18	61	0.295082	7	66	0.106061	9	112	0.0803571	13	133	0.0977444	14	103	0.135922	14	138	0.101449
	45	19	152	0.125	14	136	0.102941	13	61	0.213115	13	91	0.142857	19	68	0.279412	13	111	0.117117	9	108	0.0833333	7	113	0.0619469
	46	13	140	0.0928571	14	122	0.114754	26	62	0.419355	13	79	0.164557	20	91	0.21978	13	109	0.119266	13	115	0.113043	13	105	0.12381
	47	9	150	0.06	23	116	0.198276	14	84	0.166667	14	125	0.112	33	93	0.354839	20	90	0.222222	7	141	0.0496454	19	85	0.223529
	48	20	142	0.140845	14	128	0.109375	20	83	0.240964	9	101	0.0891089	20	128	0.15625	9	128	0.0703125	13	145	0.0896552	9	127	0.0708661
	49	7	142	0.0492958	9	142	0.0633803	23	74	0.310811	9	66	0.136364	19	103	0.184466	14	115	0.121739	14	103	0.135922	9	111	0.0810811
	50	7	126	0.0555556	20	167	0.11976	20	96	0.208333	7	98	0.0714286	19	81	0.234568	9	99	0.0909091	13	122	0.106557	14	112	0.125
	51	7	113	0.0619469	14	122	0.114754	25	50	0.5	14	104	0.134615	18	77	0.233766	7	123	0.0569106	7	125	0.056	5	46	0.108696
	52	13	115	0.113043	7	138	0.0507246	19	100	0.19	7	86	0.0813953	20	96	0.208333	14	126	0.111111	14	101	0.138614	13	134	0.0970149
	53	14	179	0.0782123	9	129	0.0697674	14	58	0.241379	14	98	0.142857	20	65	0.307692	7	115	0.0608696	9	69	0.130435	14	104	0.134615
	54	13	115	0.113043	14	122	0.114754	20	79	0.253165	7	85	0.0823529	23	101	0.227723	7	160	0.04375	14	94	0.148936	9	104	0.0865385
	55	9	144	0.0625	18	133	0.135338	14	74	0.189189	14	102	0.137255	13	99	0.131313	9	146	0.0616438	14	102	0.137255	9	129	0.0697674
	56	17	112	0.151786	13	141	0.0921986	23	108	0.212963	14	76	0.184211	32	71	0.450704	14	87	0.16092	14	109	0.12844	7	117	0.0598291
	57	19	104	0.182692	14	117	0.119658	31	97	0.319588	9	126	0.0714286	13	83	0.156627	7	128	0.0546875	14	113	0.123894	13	120	0.108333
	58	15	145	0.103448	9	130	0.0692308	25	91	0.274725	7	71	0.0985915	13	97	0.134021	9	128	0.0703125	7	113	0.0619469	7	144	0.0486111
	59	7	77	0.0909091	13	138	0.0942029	18	66	0.272727	14	95	0.147368	23	88	0.261364	7	103	0.0679612	20	86	0.232558	15	138	0.108696
	60	20	115	0.173913	18	90	0.2	23	68	0.338235	14	90	0.155556	20	131	0.152672	7	133	0.0526316	9	114	0.0789474	7	104	0.0673077
	61	13	104	0.125	9	139	0.0647482	9	75	0.12	7	122	0.057377	20	122	0.163934	9	138	0.0652174	13	114	0.114035	13	134	0.0970149
	62	9	92	0.0978261	13	128	0.101562	23	68	0.338235	14	104	0.134615	17	119	0.142857	9	119	0.0756303	13	142	0.0915493	7	115	0.0608696
	63	18	60	0.3	13	131	0.0992366	14	23	0.608696	7	87	0.0804598	14	66	0.212121	9	135	0.0666667	14	120	0.116667	7	65	0.107692
	64	17	94	0.180851	9	142	0.0633803	20	86	0.232558	13	110	0.118182	13	83	0.156627	7	75	0.0933333	9	115	0.0782609	9	99	0.0909091
	65	14	116	0.12069	7	117	0.0598291	14	36	0.388889	9	73	0.123288	14	67	0.208955	7	104	0.0673077	13	132	0.0984848	14	129	0.108527
	66	9	74	0.121622	9	116	0.0775862	14	65	0.215385	15	97	0.154639	9	71	0.126761	7	116	0.0603448	13	91	0.142857	7	144	0.0486111
	67	7	87	0.0804598	14	139	0.100719	20	75	0.266667	14	134	0.104478	7	95	0.0736842	14	125	0.112	7	98	0.0714286	18	166	0.108434
	68	18	122	0.147541	14	114	0.122807	28	83	0.337349	7	110	0.0636364	28	95	0.294737	13	128	0.101562	13	128	0.101562	14	142	0.0985915
	69	20	112	0.178571	19	109	0.174312	25	91	0.274725	9	65	0.138462	26	61	0.42623	7	119	0.0588235	13	135	0.0962963	11	101	0.108911
	70	14	74	0.189189	9	122	0.0737705	26	58	0.448276	18	110	0.163636	7	103	0.0679612	9	134	0.0671642	23	128	0.179688	7	141	0.0496454
	71	4	56	0.0714286	32	117	0.273504	20	71	0.28169	13	92	0.141304	14	76	0.184211	14	102	0.137255	13	125	0.104	23	212	0.108491
	72	9	73	0.123288	9	125	0.072	20	68	0.294118	9	86	0.104651	18	86	0.209302	7	98	0.0714286	13	91	0.142857	13	162	0.0802469
	73	23	157	0.146497	14	104	0.134615	19	71	0.267606	13	147	0.0884354	19	67	0.283582	13	98	0.132653	13	139	0.0935252	15	112	0.133929
	74	14	87	0.16092	14	121	0.115702	20	77	0.25974	14	152	0.0921053	13	69	0.188406	13	106	0.122642	18	116	0.155172	11	143	0.0769231
	75	14	100	0.14	19	134	0.141791	20	95	0.210526	7	94	0.0744681	19	116	0.163793	9	112	0.0803571	7	102	0.0686275	5	135	0.037037
	76	16	110	0.145455	14	128	0.109375	18	69	0.26087	9	96	0.09375	14	79	0.177215	7	125	0.056	13	121	0.107438	13	176	0.0738636
	77	18	120	0.15	7	100	0.07	20	93	0.215054	7	96	0.0729167	9	88	0.102273	7	117	0.0598291	9	103	0.0873786	18	56	0.321429
	78	10	100	0.1	7	111	0.0630631	13	87	0.149425	7	96	0.0729167	26	100	0.26	7	133	0.0526316	11	89	0.123596	14	110	0.127273
	79	14	129	0.108527	14	110	0.127273	26	77	0.337662	14	121	0.115702	19	98	0.193878	14	92	0.152174	12	114	0.105263	9	129	0.0697674
	80	8	61	0.131148	7	151	0.0463576	23	73	0.315068	9	82	0.109756	22	103	0.213592	14	111	0.126126	14	101	0.138614	11	201	0.0547264
		7	87	0.0804598	14	159	0.0880503	20	90	0.222222	9	97	0.0927835	11	72	0.152778	14	83	0.168675
		7	87	0.0804598	13	163	0.0797546	14	75	0.186667	14	103	0.135922				7	96	0.0729167
		9	94	0.0957447	9	162	0.0555556	14	61	0.229508	10	100	0.1				13	109	0.119266
		13	115	0.113043	9	131	0.0687023	14	65	0.215385	13	107	0.121495				18	109	0.165138
		9	111	0.0810811	14	146	0.0958904	9	95	0.0947368	19	96	0.197917				13	111	0.117117
		9	144	0.0625	18	176	0.102273	18	68	0.264706	14	112	0.125				20	109	0.183486
		7	97	0.0721649	9	112	0.0803571	9	90	0.1	9	73	0.123288				7	96	0.0729167
		13	122	0.106557	7	126	0.0555556	23	73	0.315068	19	103	0.184466				23	114	0.201754
		23	128	0.179688	13	119	0.109244	18	74	0.243243	14	116	0.12069				9	110	0.0818182
		17	129	0.131783	9	133	0.0676692	20	62	0.322581	14	111	0.126126				9	117	0.0769231
		19	138	0.137681	19	149	0.127517	19	85	0.223529	7	94	0.0744681				9	128	0.0703125
		24	138	0.173913	7	73	0.0958904	20	69	0.289855	9	126	0.0714286				7	111	0.0630631
		17	116	0.146552	13	73	0.178082	19	91	0.208791	14	75	0.186667				7	133	0.0526316
		14	116	0.12069	14	117	0.119658	14	66	0.212121	13	99	0.131313				14	133	0.105263
					13	146	0.0890411	13	77	0.168831	13	103	0.126214				7	117	0.0598291
					7	125	0.056	14	84	0.166667	14	119	0.117647				13	106	0.122642
					14	88	0.159091	13	98	0.132653							13	129	0.100775
					7	115	0.0608696	9	90	0.1							7	122	0.057377
					14	139	0.100719	18	95	0.189474							7	142	0.0492958
					7	103	0.0679612	18	112	0.160714							7	119	0.0588235
					13	71	0.183099	13	103	0.126214							7	103	0.0679612
					7	76	0.0921053	14	69	0.202899							9	108	0.0833333
					9	91	0.0989011	18	83	0.216867							14	158	0.0886076
					13	127	0.102362	26	75	0.346667
					13	151	0.0860927	9	90	0.1
					14	166	0.0843373	14	90	0.155556
					7	136	0.0514706	19	85	0.223529
					14	122	0.114754	23	71	0.323944
					13	140	0.0928571	18	31	0.580645
					14	160	0.0875	23	81	0.283951
					7	141	0.0496454	23	83	0.277108
					7	149	0.0469799	26	68	0.382353
					13	149	0.0872483	19	85	0.223529
					9	146	0.0616438	33	87	0.37931
					13	127	0.102362	23	93	0.247312
					7	134	0.0522388	19	86	0.22093
					14	154	0.0909091	23	90	0.255556
					14	111	0.126126	18	82	0.219512
					7	161	0.0434783	18	96	0.1875
					19	127	0.149606	18	71	0.253521
					14	104	0.134615	19	109	0.174312
					9	138	0.0652174	14	87	0.16092
					9	112	0.0803571	31	93	0.333333
					14	135	0.103704	20	94	0.212766
					13	92	0.141304	20	104	0.192308
					20	141	0.141844	18	79	0.227848
					14	100	0.14	23	98	0.234694
					9	99	0.0909091	18	86	0.209302
					9	133	0.0676692	18	56	0.321429
					13	122	0.106557	25	104	0.240385
					14	114	0.122807	19	73	0.260274
					19	127	0.149606	13	71	0.183099
					18	125	0.144	7	61	0.114754
								18	83	0.216867
								14	83	0.168675
								14	98	0.142857
								20	75	0.266667
								26	79	0.329114
								20	92	0.217391
	AVG			0.109018			0.107335			0.230083			0.128247			0.205235			0.101484			0.105985			0.108392
	SEM			0.0044391			0.00342161			0.00767666			0.00486317			0.00930439			0.004697			0.00439002			0.0050028
Source Data Figure 2e	Bacterial growth
		-SAR (CFU/leaf disc)			+SAR (CFU/leaf disc)
	Reps	Col-0	lux-1	lux-4	Col-0	lux-1	lux-4
	1	480000	550000	380000	42000	650000	530000
	2	220000	600000	700000	24000	550000	330000
	3	140000	550000	500000	15000	250000	900000
	4	110000	620000	1100000	30000	450000	510000
	5	350000	300000	890000	19000	360000	420000
	6	130000	860000	450000	4000	600000	720000			-SAR ( LOG CFU/cm2)
		-SAR (CFU/cm2)			+SAR (CFU/cm2)					AVG	SEM
		Col-0	lux-1	lux-4	Col-0	lux-1	lux-4		Col-0	6.21254	0.105054
	1	3.82166e+06	4.37898e+06	3.02548e+06	334395	5.17516e+06	4.21975e+06		lux-1	6.64483	0.0608408
	2	1.75159e+06	4.77707e+06	5.57325e+06	191083	4.37898e+06	2.62739e+06		lux-4	6.69565	0.0736429
	3	1.11465e+06	4.37898e+06	3.98089e+06	119427	1.99045e+06	7.16561e+06
	4	875796	4.93631e+06	8.75796e+06	238854	3.5828e+06	4.06051e+06			+SAR (LOG CFU/cm2)
	5	2.78662e+06	2.38854e+06	7.08599e+06	151274	2.86624e+06	3.34395e+06			AVG	SEM
	6	1.03503e+06	6.84713e+06	3.5828e+06	31847.1	4.77707e+06	5.73248e+06		Col-0	5.15726	0.145343
		-SAR (log CFU/cm2)			+SAR (log CFU/cm2)				lux-1	6.55749	0.0640835
		Col-0	lux-1	lux-4	Col-0	lux-1	lux-4		lux-4	6.63187	0.0640707
	1	6.58225	6.64137	6.48079	5.52426	6.71392	6.62529
	2	6.24343	6.67916	6.74611	5.28122	6.64137	6.41952
	3	6.04714	6.64137	6.59998	5.0771	6.29895	6.85525
	4	5.9424	6.6934	6.9424	5.37813	6.55422	6.60858
	5	6.44508	6.37813	6.8504	5.17976	6.45731	6.52426
	6	6.01495	6.83551	6.55422	4.50307	6.67916	6.75834
	AVG	6.21254	6.64483	6.69565	5.15726	6.55749	6.63187
	SEM	0.105054	0.0608408	0.0736429	0.145343	0.0640835	0.0640707
Source Data Figure 2f	Root length measurement
	Root length (cm)	-flg22			+flg22				fold change
		Col-0	lux-1	ws	Col-0	lux-1	ws		Col-0	lux-1	ws
	Rep1	1.9	1	1.3	0.8	0.8	1.9		2.12821	1.40625	0.896552
		2.3	1.3	1.2	1	0.8	1.5
		2.3	1.1	1.7	0.9	0.7	1.3
		1.8	1.1	1	1.2	0.9	1.1
	Rep2	1.4	1.1	0.9	0.9	1.1	1.2		1.57143	1.28571	1.02703
		1.2	1.2	1.1	0.5	1	0.8
		1.3	1.6	0.9	1.2	1	0.9
		1.6	1.5	0.9	0.9	1.1	0.8
	Rep3	1.6	1.4	0.9	0.6	1.2	1.1		2.17949	0.960784	0.882353
		1.7	1.4	1.3	0.8	1.3	1.2
		1.5	1	1.2	0.8	1.5	1.3
		2	1.1	1.1	0.9	1.1	1.5		Col-0	lux-1	ws
		1.7			0.8			AVG	1.95971	1.21758	0.935311
								SEM	0.194703	0.13303	0.046041
	AVG	1.71538	1.23333	1.125	0.869231	1.04167	1.21667
	SEM	0.0953039	0.0581708	0.0686725	0.0547542	0.0656648	0.0919761
Source Data Figure 2g	Callose data
		flg22		hrcC-
	Reps	Col-0	lux-1	Col-0	lux-1
	1	1646	433	4747	1767
	2	3922	878	1468	373			AVG	flg22	hrcC-
	3	4789	440	1895	775			Col-0	43.2634	32.2572
	4	2415	182	3259	605			lux-1	5.62963	8.88889
	5	3552	235	2138	231
	6	4702	568	2170	569
		flg22		hrcC-				SEM	flg22	hrcC-
		Col-0	lux-1	Col-0	lux-1			Col-0	6.33593	6.05639
	1	20.321	5.34568	58.6049	21.8148			lux-1	1.26572	2.75578
	2	48.4198	10.8395	18.1235	4.60494
	3	59.1235	5.4321	23.3951	9.5679
	4	29.8148	2.24691	40.2346	7.46914
	5	43.8519	2.90123	26.3951	2.85185
	6	58.0494	7.01235	26.7901	7.02469

## Sheet: Fig3
Source Data Figure 3b
		Input	average adjusted input	IP	ratio (0.1*2^(average Adjusted input - Ct (IP))	IP (% of Input*10^-3)	average	SD
	UBQ-CAB2:LUC	20.1941	20.2081	32.4208	2.10673e-05	0.104252	0.145607	0.0584856
		20.222	20.2081	31.5781	3.77816e-05	0.186963
	EDS1-5'-CAB2:LUC	20.9487	20.4738	32.4659	2.4549e-05	0.119904	0.0886543	0.0441939
		19.999	20.4738	33.5285	1.17529e-05	0.0574045
	EDS1-CAB2:LUC	18.0736	18.3276	31.7075	9.38124e-06	0.0511863	0.042521	0.0122545
		18.5817	18.3276	32.3039	6.20496e-06	0.0338557
	EDS1-3'-CAB2:LUC	19.4469	19.6276	32.9394	9.83492e-06	0.0501075	0.0364771	0.0192764
		19.8084	19.6276	34.0724	4.48425e-06	0.0228466
	UBQ-LUX:GFP	19.8177	19.7361	29.1299	0.000148657	0.753226	0.976675	0.316004
		19.6545	19.7361	28.4578	0.000236857	1.20012
	EDS1-5'-LUX:GFP	20.0305	20.068	29.0044	0.000204111	1.0171	0.847232	0.240226
		20.1055	20.068	29.5908	0.000135934	0.677366
	EDS1-LUX:GFP	18.6102	18.8188	26.2846	0.000565669	3.00588	2.5554	0.637061
		19.0273	18.8188	26.7986	0.000396123	2.10493
	EDS1-3'-LUX:GFP	19.0918	19.4629	28.3436	0.000212147	1.09001	1.0699	0.028433
		19.834	19.4629	28.3978	0.000204321	1.0498
Source Data Figure 3c
		Input	average adjuested input	IP	ratio(0.1*2^(average Adjusted input - Ct (IP))	IP(%of Input*10^-3)	average	SD
	UBQ-CAB2:LUC	20.1941	20.2081	32.4208	2.10673e-05	0.104252	0.145607	0.0584856
		20.222	20.2081	31.5781	3.77816e-05	0.186963
	JAZ5-5'-CAB2:LUC	23.1099	22.9924	33.1041	9.03802e-05	0.393087	0.357351	0.0505388
		22.8749	22.9924	33.3936	7.39469e-05	0.321615
	JAZ5-CAB2:LUC	25.0026	24.9103	35.339	7.25506e-05	0.291248	0.291248	0
		24.8179	24.9103	35.339	7.25506e-05	0.291248
	JAZ5-3'-CAB2:LUC	23.8521	23.8264	32.9901	0.000174352	0.731762	0.491067	0.340394
		23.8007	23.8264	34.5374	5.96547e-05	0.250372
	UBQ-LUX:GFP	19.8177	19.7361	29.1299	0.000148657	0.753226	0.976675	0.316004
		19.6545	19.7361	28.4578	0.000236857	1.20012
	JAZ5-5'-LUX:GFP	21.2947	21.3807	32.3667	4.93036e-05	0.230598	0.18951	0.0581078
		21.4667	21.3807	33.0024	3.17335e-05	0.148421
	JAZ5-LUX:GFP	23.3694	23.3807	30.9795	0.000515863	2.20636	2.73928	0.753654
		23.392	23.3807	30.4109	0.000765061	3.27219
	JAZ5-3'-LUX:GFP	21.9793	22.3542	31.0457	0.000241879	1.08203	1.03839	0.0617159
		22.7292	22.3542	31.1671	0.000222368	0.994747
Source Data Figure 3d
		Input	average input	IP	ratio(0.1*2^(average Adjusted input - Ct (IP))	IP(%of Input*10^-3)	average	SD
	UBQ-CAB2:LUC	20.1941	20.2081	32.4208	2.10673e-05	0.104252	0.145607	0.0584856
		20.222	20.2081	31.5781	3.77816e-05	0.186963
	LNK1-5'-CAB2:LUC	21.1377	21.0444	35.3489	4.94227e-06	0.023485	0.0415596	0.0255614
		20.9511	21.0444	34.0045	1.25497e-05	0.0596342
	LNK1-CAB2:LUC	18.2845	18.2712	30.7411	1.76267e-05	0.0964729	0.120588	0.0341037
		18.2579	18.2712	30.1562	2.64389e-05	0.144703
	LNK1-3'-CAB2:LUC	21.2261	21.0918	35.1492	5.86549e-06	0.0278094	0.0328386	0.00711249
		20.9575	21.0918	34.7038	7.98703e-06	0.0378679
	UBQ-LUX:GFP	19.8177	19.7361	29.1299	0.000148657	0.753226	0.976675	0.316004
		19.6545	19.7361	28.4578	0.000236857	1.20012
	LNK1-5'-LUX:GFP	21.2035	20.8831	29.2449	0.00030397	1.45558	1.55247	0.137027
		20.5627	20.8831	29.0646	0.000344438	1.64937
	LNK1-LUX:GFP	17.6909	17.9996	24.4289	0.00116039	6.44675	7.38785	1.33092
		18.3083	17.9996	24.0593	0.00149918	8.32896
	LNK1-3'-LUX:GFP	21.0978	21.2896	27.1086	0.00177138	8.3204	7.45021	1.23063
		21.4813	21.2896	27.4471	0.00140086	6.58002
Source Data Figure 3e
		Input	average input	IP	ratio(0.1*2^(average Adjusted input - Ct (IP))	IP(%of Input*10^-3)	average	SD
	UBQ-CAB2:LUC	20.1941	20.2081	32.4208	2.10673e-05	0.104252	0.145607	0.0584856
		20.222	20.2081	31.5781	3.77816e-05	0.186963
	LNK2-5'-CAB2:LUC	27.3539	28.7639	41	2.07288e-05	0.0720653	0.0720653	0
		30.174	28.7639	41	2.07288e-05	0.0720653
	LNK2-CAB2:LUC	22.01	21.878	35.7312	6.75748e-06	0.030887	0.0302997	0.000830669
		21.7461	21.878	35.7871	6.50047e-06	0.0297123
	LNK2-3'-CAB2:LUC	25.2072	25.3219	41	1.90726e-06	0.00753207	0.00753207	0
		25.4365	25.3219	41	1.90726e-06	0.00753207
	UBQ-LUX:GFP	19.8177	19.7361	29.1299	0.000148657	0.753226	0.976675	0.316004
		19.6545	19.7361	28.4578	0.000236857	1.20012
	LNK2-5'-LUX:GFP	29.9255	30.2204	41	5.68888e-05	0.188246	0.188246	0
		30.5154	30.2204	41	5.68888e-05	0.188246
	LNK2-LUX:GFP	22.0308	22.0257	27.3798	0.00244499	11.1006	7.96248	4.43801
		22.0206	22.0257	28.582	0.0010626	4.82433
	LNK2-3'-LUX:GFP	25.5385	25.6146	35.1699	0.000132912	0.518892	0.573171	0.0767617
		25.6906	25.6146	34.8958	0.000160718	0.62745
Source Data Figure 3f
		Input	average input	IP	ratio(0.1*2^(average Adjusted input - Ct (IP))	IP(%of Input*10^-3)	average	SD
	UBQ-CAB2:LUC	20.1941	20.2081	32.4208	2.10673e-05	0.104252	0.145607	0.0584856
		20.222	20.2081	31.5781	3.77816e-05	0.186963
	CDF1-5'-CAB2:LUC	23.3878	23.5343	38.1761	3.91189e-06	0.016622	0.00985065	0.00957619
		23.6809	23.5343	40.6085	7.24684e-07	0.00307926
	CDF1-CAB2:LUC	26.9958	26.9799	41	6.01927e-06	0.0223102	0.0223102	0
		26.9641	26.9799	41	6.01927e-06	0.0223102
	CDF1-3'-CAB2:LUC	21.3299	22.0662	34.0159	2.52792e-05	0.114561	0.0642563	0.0711416
		22.8024	22.0662	37.0535	3.07858e-06	0.0139516
	UBQ-LUX:GFP	19.8177	19.7361	29.1299	0.000148657	0.753226	0.976675	0.316004
		19.6545	19.7361	28.4578	0.000236857	1.20012
	CDF1-5'-LUX:GFP	23.1002	22.7727	33.1293	7.62708e-05	0.334922	0.347256	0.0174419
		22.4451	22.7727	33.0267	8.1888e-05	0.359589
	CDF1-LUX:GFP	25.6475	25.8664	31.9626	0.00146165	5.65079	4.65894	1.40269
		26.0852	25.8664	32.5864	0.000948544	3.6671
	CDF1-3'-LUX:GFP	22.4295	22.2504	31.5992	0.000153367	0.689279	0.575779	0.160513
		22.0714	22.2504	32.1755	0.000102859	0.46228

## Sheet: Fig4
Source Data Figure 4a	Root length measurement
	Root length (cm)	Mock				10 mm MJ					fold change
		Col-0	lux-1	eds1-2	jar1-1	Col-0	lux-1	eds1-2	jar1-1		Col-0	lux-1	eds1-2	jar1-1
	Rep1	3.9	3.7	2.3	3.9	3	1.8	2	4.2		1.50867	1.61305	1.13768	1.01172
		4.5	2.5	2.5	4.7	3.2	2.5	2.5	5.2
		4.2	3.6	2.9	3.8	2.8	2.1	2.1	3.9
		5.2	3.2	2.7	5	2.6	2.5	2.4	3.9
		4	4.5	2.5	4.2	2.9	2	2.3	4.3
		4.3	3.6	2.8	4.3	2.8	1.8	2.5	4.1
			2.8
	Rep2	4.5	3.5	2.8	3.8	3.7	2.7	3.1	4.7		1.72727	1.1907	1.01639	0.897872
		5	2.7	3.6	3.5	2.6	3.3	2.9	4.2
		5	2.6	3.2	3.9	2.5	2.8	3	3.5
		5.8	4	2.8	3.3	2.9	2.5	3.3	4
		5.2	3	3.3	3.2	3.1	2.7	3.1	3.6
		4.9	3	2.9	3.4	2.8	2.6	2.9	3.5
			4				2.5
			3				2.4
			3
	Rep3	3.8	1.5	2.3	3	2	2	2.3	2.3		1.76331	1.01562	1.15816	1.0365
		3.5	1.7	2.4	2.6	3	1.8	2.1	2
		3.5	1.3	2.5	2.9	1.8	1.5	1.8	2.5
		3.2	1.5	2	3	1.8	1.4	2.1	3
		3.4	1.7	2.8	2.2	1.8	1.3	2.5	2.9
		4.3	1.8	2.5	2.5	1.8	1.5	2.3	1.8
		4.3	1.8	2.6	2.1	1.9	1.7	2	2.5
		3.8	1.7	3.1		2.8		2	3.4
				2.5				2.5	2.3		Col-0	lux-1	esd1-2	ws
										AVG	1.66642	1.27312	1.10408	0.982031
	AVG	4.315	2.7375	2.71429	3.43684	2.59	2.1619	2.4619	3.41905	SD	0.137798	0.307122	0.0766256	0.0739291
	SD	0.701333	0.931951	0.374547	0.806371	0.557154	0.540811	0.432985	0.932534
Source Data Figure 4b	qRT-PCR data
	Raw Ct Values								Calculated JAZ5, MYC2, VSP1, VSP2, EDS1 transcript levels relative to PDF2.1							AVG	JAZ5	MYC2	VSP1	VSP2	EDS1
																Col-0, 0h	0.462432	0.582006	0.763889	3.77274	0.329536
	Reps	PDF2.1	JAZ5	MYC2	VSP1	VSP2	EDS1			JAZ5	MYC2	VSP1	VSP2	EDS1		Col-0, mock, 12h	0.758071	0.889017	1.4442	2.25144	1.17832
	Col-0, 0h	25.0113	26.386	25.6078	25.21	22.93	26.3836		Col-0, 0h	0.352142	0.603915	0.795639	3.86425	0.352718		Col-0, mock, 24h	1.26592	1.50117	0.400563	2.03201	1.19052
		24.7491	25.6843	25.7164	25.33	23	26.5869			0.572723	0.560096	0.732138	3.68123	0.306354		Col-0, DG3, 12h	3.07678	1.49598	44.1582	61.1649	3.3972
	Col-0, mock, 12h	24.5278	25.1073	24.5871	23.96	23.11	24.2132		Col-0, mock, 12h	0.6204	0.889781	1.37418	2.47696	1.15302		Col-0, DG3, 24h	2.42441	1.43981	2.46537	12.4139	1.49796
		24.3093	24.5774	24.5895	23.82	23.4	24.1512			0.895742	0.888254	1.51422	2.02591	1.20362		lux-1, 0h	0.109463	0.589512	0.755917	5.86704	0.373213
	Col-0, mock, 24h	24.3568	24.1244	23.9166	26.05	23.57	24.3564		Col-0, mock, 24h	1.3693	1.58143	0.360439	2.01088	1.16592		lux-1, mock, 12h	0.59733	0.737243	11.586	21.747	1.11639
		24.7988	24.3605	24.071	25.76	23.54	24.2967			1.16254	1.42091	0.440687	2.05313	1.21512		lux-1, mock, 24h	0.907517	0.58725	0.772726	3.23594	1.87298
	Col-0, DG3, 12h	24.6783	23.2481	24.1636	19.42	18.83	22.8692		Col-0, DG3, 12h	2.85118	1.51155	40.4937	60.953	3.70755		lux-1, DG3, 12h	5.51964	3.57044	116.39	107.441	1.83499
		24.841	23.0361	24.1936	19.18	18.82	23.1335			3.30238	1.48041	47.8227	61.3769	3.08685		lux-1, DG3, 24h	3.31242	3.03761	5.37001	17.9758	2.26356
	Col-0, DG3, 24h	24.2481	23.1998	23.8575	23.08	20.8	23.6282		Col-0, DG3, 24h	2.21385	1.40331	2.40557	11.6833	1.64514
		24.4446	22.9486	23.7844	23.01	20.63	23.9126			2.63498	1.47632	2.52516	13.1444	1.35077		SD	JAZ5	MYC2	VSP1	VSP2	EDS1
	lux-1, 0h	24.9392	28.1566	25.5339	24.8702	22.3608	26.3835		lux-1, 0h	0.101921	0.627727	0.994459	5.66204	0.34835		Col-0, 0h	0.155974	0.0309848	0.0449026	0.129414	0.0327846
		24.7851	27.9575	25.7213	25.8129	22.26	26.191			0.117004	0.551298	0.517375	6.07204	0.398075		Col-0, mock, 12h	0.194696	0.00107939	0.0990205	0.31894	0.0357814
	lux-1, mock, 12h	24.3642	25.5147	25.0128	20.9646	20.0345	24.229		lux-1, mock, 12h	0.493233	0.698481	11.5556	22.0171	1.20257		Col-0, mock, 24h	0.146202	0.113501	0.056744	0.0298773	0.0347887
		24.626	25.0067	24.8609	20.957	20.0704	24.4522			0.701426	0.776005	11.6164	21.4769	1.03021		Col-0, DG3, 12h	0.319045	0.0220249	5.18243	0.299786	0.438904
	lux-1, mock, 24h	24.4995	24.5538	25.4103	25.1195	22.8274	23.661		lux-1, mock, 24h	0.97062	0.536086	0.655787	3.21189	1.80226		Col-0, DG3, 24h	0.297786	0.0516229	0.0845677	1.03315	0.208149
		24.5221	24.7548	25.1583	24.6795	22.8059	23.552			0.844414	0.638414	0.889666	3.26	1.9437		lux-1, 0h	0.0106649	0.0540434	0.337349	0.289915	0.0351609
	lux-1, DG3, 12h	23.9669	21.6701	22.19	17.2512	17.3569	23.3114		lux-1, DG3, 12h	5.32367	3.71279	113.872	105.83	1.70662		lux-1, mock, 12h	0.147215	0.0548176	0.0430015	0.381956	0.121883
		24.1981	21.5676	22.3051	17.1888	17.3136	23.1092			5.71561	3.42808	118.909	109.052	1.96337		lux-1, mock, 24h	0.0892409	0.0723564	0.165378	0.0340197	0.100015
	lux-1, DG3, 24h	24.0841	22.3411	22.7042	21.5932	20.0557	22.9512		lux-1, DG3, 24h	3.67346	2.8559	6.16897	17.9079	2.40653		lux-1, DG3, 12h	0.277141	0.201322	3.56194	2.27859	0.181553
		24.3522	22.6568	22.5314	22.0257	20.0448	23.1337			2.95137	3.21931	4.57105	18.0438	2.12059		lux-1, DG3, 24h	0.510594	0.256971	1.12989	0.096099	0.202189
Source Data Figure 4c	qRT-PCR data
	Raw Ct Values							Calculated JAZ5, MYC2, VSP1, VSP2 transcript levels relative to PDF2.1						AVG	JAZ5	MYC2	VSP1	VSP2
														Col-0, 0h	0.303683	3.19626	1.39288	10.6602
	Reps	PDF2.1	JAZ5	MYC2	VSP1	VSP2			JAZ5	MYC2	VSP1	VSP2		Col-0, mock, 24h	0.345833	2.90051	1.49198	5.71481
	Col-0, 0h	24.5636	25.7357	22.5535	24.0192	20.9122		Col-0, 0h	0.382883	3.47533	1.25828	10.841		Col-0, DG3, 24h	4.59295	5.09893	0.955742	5.68399
		24.1377	26.506	22.8061	23.7395	20.9612			0.224482	2.9172	1.52749	10.4794		eds1-2, 0h	0.130439	1.85134	0.16664	1.03686
	Col-0, mock, 24h	24.0444	25.815	22.5354	23.2444	21.5837		Col-0, mock, 24h	0.251899	2.44622	1.49642	4.73122		eds1-2, mock, 24h	0.225277	3.62776	0.988374	4.56199
		23.6074	25.0111	22.0797	23.253	21.0821			0.439767	3.3548	1.48755	6.6984		eds1-2, DG3, 24h	9.43171	13.7893	11.0243	82.9346
	Col-0, DG3, 24h	23.1298	20.9191	20.7669	23.2275	20.77		Col-0, DG3, 24h	4.78169	5.31398	0.965356	5.3023
		23.2235	21.0378	20.8886	23.2565	20.576			4.40421	4.88387	0.946127	6.06568		SD
	eds1-2, 0h	24.1531	27.1031	23.4282	27.0115	24.2771		eds1-2, 0h	0.129764	1.65735	0.138275	0.920199		Col-0, 0h	0.112007	0.394652	0.190355	0.255708
		24.161	27.0882	23.1248	26.5155	23.951			0.131114	2.04533	0.195004	1.15352		Col-0, mock, 24h	0.132842	0.642468	0.00627183	1.391
	eds1-2, mock, 24h	24.044	26.3271	22.1992	23.9751	21.8785		eds1-2, mock, 24h	0.203906	3.56493	1.041	4.45241		Col-0, DG3, 24h	0.26692	0.304137	0.0135968	0.539791
		24.0221	26.0526	22.1492	24.1289	21.8092			0.246648	3.69058	0.935748	4.67156		eds1-2, 0h	0.000954812	0.274342	0.0401136	0.164986
	eds1-2, DG3, 24h	23.9332	20.8755	20.3467	20.7309	17.9187		eds1-2, DG3, 24h	9.83837	14.1945	10.8756	76.3874		eds1-2, mock, 24h	0.0302226	0.0888478	0.0744243	0.154964
		24.4146	21	20.4315	20.692	17.6904			9.02505	13.384	11.1731	89.4818		eds1-2, DG3, 24h	0.575109	0.573114	0.210372	9.25915
Source Data Figure 4d	Botrytis infection data
	25 h in LL (No. of leaves)	rep1	rep2	rep3	rep1	rep2	rep3	rep1	rep2	rep3	rep1	rep2	rep3	rep1	rep2	rep3	rep1	rep2	rep3
	Disease scale	Col-0	Col-0	Col-0	lux-1	lux-1	lux-1	lux-4	lux-4	lux-4	LUX-GFP	LUX-GFP	LUX-GFP	elf3-7	elf3-7	elf3-7	eds1-2	eds1-2	eds1-2
	1	13	8	14	3	1	3	2	1	2	9	7	15	6	5	6	18	8	18
	2	12	7	9	6	4	5	4	6	5	12	9	7	7	6	8	8	4	8
	3	8	8	3	6	5	3	6	6	5	9	7	3	7	5	6	5	3	2
	4	4	5	3	7	8	6	8	6	4	3	4	3	6	4	6	3	4	1
	5	2	2	1	14	12	13	16	11	14	3	3	2	10	7	7	2	2	1
	total	39	30	30	36	30	30	36	30	30	36	30	30	36	27	33	36	21	30
		rep1	rep2	rep3	rep1	rep2	rep3	rep1	rep2	rep3	rep1	rep2	rep3	rep1	rep2	rep3	rep1	rep2	rep3
	25 h in LL (percentage)	Col-0	Col-0	Col-0	lux-1	lux-1	lux-1	lux-4	lux-4	lux-4	LUX-GFP	LUX-GFP	LUX-GFP	elf3-7	elf3-7	elf3-7	eds1-2	eds1-2	eds1-2
	1	33.3333	26.6667	46.6667	8.33333	3.33333	10	5.55556	3.33333	6.66667	25	23.3333	50	16.6667	18.5185	18.1818	50	38.0952	60
	2	30.7692	23.3333	30	16.6667	13.3333	16.6667	11.1111	20	16.6667	33.3333	30	23.3333	19.4444	22.2222	24.2424	22.2222	19.0476	26.6667
	3	20.5128	26.6667	10	16.6667	16.6667	10	16.6667	20	16.6667	25	23.3333	10	19.4444	18.5185	18.1818	13.8889	14.2857	6.66667
	4	10.2564	16.6667	10	19.4444	26.6667	20	22.2222	20	13.3333	8.33333	13.3333	10	16.6667	14.8148	18.1818	8.33333	19.0476	3.33333
	5	5.12821	6.66667	3.33333	38.8889	40	43.3333	44.4444	36.6667	46.6667	8.33333	10	6.66667	27.7778	25.9259	21.2121	5.55556	9.52381	3.33333
		Col-0			lux-1			lux-4			LUX-GFP			elf3-7			eds1-2
	25 h in LL (percentage)	AVG	SD		AVG	SD		AVG	SD		AVG	SD		AVG	SD		AVG	SD
	1	35.5556	10.1835		7.22222	3.46944		5.18519	1.69725		32.7778	14.9381		17.789	0.986442		49.3651	10.9662
	2	28.0342	4.08919		15.5556	1.9245		15.9259	4.4905		28.8889	5.09175		21.9697	2.40894		22.6455	3.82712
	3	19.0598	8.4278		14.4444	3.849		17.7778	1.9245		19.4444	8.22147		18.7149	0.653826		11.6138	4.2889
	4	12.3077	3.77716		22.037	4.01899		18.5185	4.62592		10.5556	2.54588		16.5544	1.68631		10.2381	8.02844
	5	5.04274	1.66831		40.7407	2.31296		42.5926	5.25091		8.33333	1.66667		24.9719	3.38519		6.13757	3.13601
	37 h in LL (No. of leaves)	rep1	rep2	rep3	rep1	rep2	rep3	rep1	rep2	rep3	rep1	rep2	rep3	rep1	rep2	rep3	rep1	rep2	rep3
	Disease scale	Col-0	Col-0	Col-0	lux-1	lux-1	lux-1	lux-4	lux-4	lux-4	LUX-GFP	LUX-GFP	LUX-GFP	elf3-7	elf3-7	elf3-7	eds1-2	eds1-2	eds1-2
	1	11	9	13	3	2	3	1	1	3	12	5	11	2	1	4	16	11	10
	2	10	7	7	5	3	4	3	2	4	11	8	7	3	4	3	12	9	9
	3	8	6	6	2	3	2	3	5	5	8	7	5	6	8	6	4	4	4
	4	3	5	5	7	5	7	8	4	5	3	4	3	7	2	5	3	4	3
	5	4	3	5	19	17	14	21	18	19	2	3	4	18	12	12	1	2	4
	total	36	30	36	36	30	30	36	30	36	36	27	30	36	27	30	36	30	30
		rep1	rep2	rep3	rep1	rep2	rep3	rep1	rep2	rep3	rep1	rep2	rep3	rep1	rep2	rep3	rep1	rep2	rep3
	37 h in LL (percentage)	Col-0	Col-0	Col-0	lux-1	lux-1	lux-1	lux-4	lux-4	lux-4	LUX-GFP	LUX-GFP	LUX-GFP	elf3-7	elf3-7	elf3-7	eds1-2	eds1-2	eds1-2
	1	30.5556	30	36.1111	8.33333	6.66667	10	2.77778	3.33333	8.33333	33.3333	18.5185	36.6667	5.55556	3.7037	13.3333	44.4444	36.6667	33.3333
	2	27.7778	23.3333	19.4444	13.8889	10	13.3333	8.33333	6.66667	11.1111	30.5556	29.6296	23.3333	8.33333	14.8148	10	33.3333	30	30
	3	22.2222	20	16.6667	5.55556	10	6.66667	8.33333	16.6667	13.8889	22.2222	25.9259	16.6667	16.6667	29.6296	20	11.1111	13.3333	13.3333
	4	8.33333	16.6667	13.8889	19.4444	16.6667	23.3333	22.2222	13.3333	13.8889	8.33333	14.8148	10	19.4444	7.40741	16.6667	8.33333	13.3333	10
	5	11.1111	10	13.8889	52.7778	56.6667	46.6667	58.3333	60	52.7778	5.55556	11.1111	13.3333	50	44.4444	40	2.77778	6.66667	13.3333
		Col-0			lux-1			lux-4			LUX-GFP			elf3-7			eds1-2
	37 h in LL (percentage)	AVG	SD		AVG	SD		AVG	SD		AVG	SD		AVG	SD		AVG	SD
	1	32.2222	3.37931		8.33333	1.66667		4.81481	3.05976		29.5062	9.66044		7.53086	5.10968		38.1481	5.70178
	2	23.5185	4.16975		12.4074	2.1033		8.7037	2.24525		27.8395	3.92983		11.0494	3.36575		31.1111	1.9245
	3	19.6296	2.79623		7.40741	2.31296		12.963	4.24313		21.6049	4.66039		22.0988	6.73151		12.5926	1.283
	4	12.963	4.24313		19.8148	3.34873		16.4815	4.97938		11.0494	3.36575		14.5062	6.30265		10.5556	2.54588
	5	11.6667	2.00308		52.037	5.04098		57.037	3.78159		10	4.00617		44.8148	5.01028		7.59259	5.33835

## Sheet: Fig5
Source Data Figure 5b	Clock assay data
	Amplitude(RLU/second/seedling)	25 h in LL			37 h in LL				Amplitude(RLU/second/seedling)		25 h in LL		37 h in LL
	CCA1:LUC/Col-0	mock	JA-Ile 10 mM	JA-Ile 100 mM	mock	JA-Ile 10 mM	JA-Ile 100 mM				AVG	SEM	AVG	SEM
	rep1	1798.93	1365.63	913.924	1913.63	1381.11	1030.11		CCA1:LUC/Col-0	mock	1711.73	141.344	1599.15	238.48
	rep2	1901	1246.18	963.884	1752.46	1474.53	1070.08			JA-Ile 10 mM	1298.58	35.2537	1282.2	148.102
	rep3	1435.25	1283.92	929.566	1131.35	990.946	751.251			JA-Ile 100 mM	935.791	14.7544	950.481	100.281
	AVG	1711.73	1298.58	935.791	1599.15	1282.2	950.481
	SEM	141.344	35.2537	14.7544	238.48	148.102	100.281
Source Data Figure 5c	Clock assay data
	Period (h)	25 h in LL			37 h in LL				Period (h)		25 h in LL		37 h in LL
	CCA1:LUC/Col-0	mock	JA-Ile 10 mM	JA-Ile 100 mM	mock	JA-Ile 10 mM	JA-Ile 100 mM				AVG	SEM	AVG	SEM
	rep1	23.6271	23.9986	24.3557	23.2252	23.3571	23.7201		CCA1:LUC/Col-0	mock	23.8158	0.126091	23.8728	0.334413
	rep2	23.7653	23.9102	24.2726	24.0517	23.772	23.7754			JA-Ile 10 mM	24.0144	0.0652403	23.7776	0.244369
	rep3	24.0551	24.1345	24.5878	24.3415	24.2036	24.5733			JA-Ile 100 mM	24.4054	0.0943094	24.0229	0.275651
	AVG	23.8158	24.0144	24.4054	23.8728	23.7776	24.0229
	SEM	0.126091	0.0652403	0.0943094	0.334413	0.244369	0.275651
Source Data Figure 5d	Clock assay data
	Phase (h)	25 h in LL			37 h in LL				Phase shift (h)		25 h in LL		37 h in LL
	CCA1:LUC/Col-0	mock	JA-Ile 10 mM	JA-Ile 100 mM	mock	JA-Ile 10 mM	JA-Ile 100 mM				AVG	SEM	AVG	SEM
	rep1	3.00074	3.41495	2.31634	2.15763	2.74737	2.92691		CCA1:LUC/Col-0	mock	0	0.18873	0	0.372357
	rep2	2.54801	2.98388	2.59017	3.40205	3.81543	4.36099			JA-Ile 10 mM	0.343189	0.0820921	0.53859	0.0629521
	rep3	2.36591	2.54539	2.29756	3.07378	3.68643	3.96528			JA-Ile 100 mM	-0.23686	0.226032	0.873237	0.055505
	Phase shift (h)	25 h in LL			37 h in LL
	CCA1:LUC/Col-0	mock	JA-Ile 10 mM	JA-Ile 100 mM	mock	JA-Ile 10 mM	JA-Ile 100 mM
	rep1	0.362523	0.41421	-0.6844	-0.720193	0.589743	0.76928
	rep2	-0.0902126	0.435875	0.0421664	0.52423	0.413382	0.958938
	rep3	-0.27231	0.179482	-0.068347	0.195964	0.612646	0.891493
	AVG	0	0.343189	-0.23686	-1.4803e-16	0.53859	0.873237
	SEM	0.18873	0.0820921	0.226032	0.372357	0.0629521	0.055505
Source Data Figure 5f	Clock assay data
	Amplitude(RLU/second/seedling)	25 h in LL			37 h in LL				Amplitude(RLU/second/seedling)		25 h in LL		37 h in LL
	CCA1:LUC/coi1-17	mock	JA-Ile 10 mM	JA-Ile 100 mM	mock	JA-Ile 10 mM	JA-Ile 100 mM				AVG	SEM	AVG	SEM
	rep1	1307.12	1073.87	941.754	1441.22	1336.06	1182.5		CCA1:LUC/coi1-17	mock	1346.25	21.8426	1369.51	58.4159
	rep2	1348.98	1400.59	1489.06	1413.53	1335.35	1229.03			JA-Ile 10 mM	1246.57	94.7798	1242.32	93.3856
	rep3	1382.64	1265.25	1043	1253.78	1055.55	1073.4			JA-Ile 100 mM	1157.94	168.12	1161.64	46.1224
	AVG	1346.25	1246.57	1157.94	1369.51	1242.32	1161.64
	SEM	21.8426	94.7798	168.12	58.4159	93.3856	46.1224
Source Data Figure 5g	Clock assay data
	Period (h)	25 h in LL			37 h in LL				Period (h)		25 h in LL		37 h in LL
	CCA1:LUC/coi1-17	mock	JA-Ile 10 mM	JA-Ile 100 mM	mock	JA-Ile 10 mM	JA-Ile 100 mM				AVG	SEM	AVG	SEM
	rep1	23.153	23.1591	23.3475	22.9516	23.3537	23.1465		CCA1:LUC/coi1-17	mock	23.5658	0.23851	23.357	0.234883
	rep2	23.565	23.6305	23.8411	23.354	23.3537	23.6102			JA-Ile 10 mM	23.4734	0.157136	23.4668	0.113032
	rep3	23.9792	23.6305	24.1275	23.7653	23.6928	23.9102			JA-Ile 100 mM	23.772	0.227813	23.5556	0.22213
	AVG	23.5658	23.4734	23.772	23.357	23.4668	23.5556
	SEM	0.23851	0.157136	0.227813	0.234883	0.113032	0.22213
Source Data Figure 5h	Clock assay data
	Phase (h)	25 h in LL			37 h in LL				Phase shift (h)		25 h in LL		37 h in LL
	CCA1:LUC/coi1-17	mock	JA-Ile 10 mM	JA-Ile 100 mM	mock	JA-Ile 10 mM	JA-Ile 100 mM				AVG	SEM	AVG	SEM
	rep1	2.46008	2.55722	2.57518	3.42525	2.97948	3.39795		CCA1:LUC/coi1-17	mock	0	0.366335	0	0.36665
	rep2	2.95581	2.36598	2.4672	4.1846	4.35084	3.4494			JA-Ile 10 mM	-0.124746	0.23262	-0.214402	0.191794
	rep3	3.71963	3.83807	3.25014	4.68664	4.32296	3.93611			JA-Ile 100 mM	-0.280999	0.198125	-0.50434	0.238561
	Phase shift (h)	25 h in LL			37 h in LL
	CCA1:LUC/Col-0	mock	JA-Ile 10 mM	JA-Ile 100 mM	mock	JA-Ile 10 mM	JA-Ile 100 mM
	rep1	-0.585092	0.0971434	0.115097	-0.673581	-0.445769	-0.0272999
	rep2	-0.0893646	-0.589823	-0.48861	0.0857686	0.166248	-0.735195
	rep3	0.674456	0.118442	-0.469484	0.587813	-0.363684	-0.750526
	AVG	0	-0.124746	-0.280999	0	-0.214402	-0.50434
	SEM	0.366335	0.23262	0.198125	0.36665	0.191794	0.238561
Source Data Figure 5j	Clock assay data
	Amplitude(RLU/second/seedling)	25 h in LL			37 h in LL				Amplitude(RLU/second/seedling)		25 h in LL		37 h in LL
	GRP7:LUC/Col-0	mock	JA-Ile 10 mM	JA-Ile 100 mM	mock	JA-Ile 10 mM	JA-Ile 100 mM				AVG	SEM	AVG	SEM
	rep1	5758.7	4171.78	2605.29	5631.16	3637.97	2862.99		GRP7:LUC/Col-0	mock	5264.32	337.051	5460.69	305.394
	rep2	5413.98	4038.59	2659.57	5883.39	4159.04	3113.49			JA-Ile 10 mM	3815.47	292.256	3638.12	300.709
	rep3	4620.27	3236.04	2593.25	4867.52	3117.36	2715.75			JA-Ile 100 mM	2619.37	20.3978	2897.41	116.1
	AVG	5264.32	3815.47	2619.37	5460.69	3638.12	2897.41
	SEM	337.051	292.256	20.3978	305.394	300.709	116.1
Source Data Figure 5k	Clock assay data
	Period (h)	25 h in LL			37 h in LL				Period (h)		25 h in LL		37 h in LL
	GRP7:LUC/Col-0	mock	JA-Ile 10 mM	JA-Ile 100 mM	mock	JA-Ile 10 mM	JA-Ile 100 mM				AVG	SEM	AVG	SEM
	rep1	23.6826	24.2726	24.7254	23.6928	24.0722	24.6008		GRP7:LUC/Col-0	mock	23.9782	0.147781	24.0794	0.19327
	rep2	24.1278	24.4248	24.7257	24.2726	24.6212	24.6494			JA-Ile 10 mM	24.3982	0.0661769	24.4315	0.179746
	rep3	24.1241	24.4972	24.7332	24.2726	24.6011	25.2094			JA-Ile 100 mM	24.7281	0.00255541	24.8199	0.195283
	AVG	23.9782	24.3982	24.7281	24.0794	24.4315	24.8199
	SEM	0.147781	0.0661769	0.00255541	0.19327	0.179746	0.195283
Source Data Figure 5l	Clock assay data
	Phase (h)	25 h in LL			37 h in LL				Phase shift (h)		25 h in LL		37 h in LL
	GRP7:LUC/Col-0	mock	JA-Ile 10 mM	JA-Ile 100 mM	mock	JA-Ile 10 mM	JA-Ile 100 mM				AVG	SEM	AVG	SEM
	rep1	13.4836	13.8083	13.5807	12.7881	13.5703	12.9667		GRP7:LUC/Col-0	mock	0	0.23329	0	0.325579
	rep2	13.4118	13.8059	12.7467	13.4168	13.4547	13.6893			JA-Ile 10 mM	0.50613	0.148076	0.41168	0.21488
	rep3	14.1448	14.9443	14.2993	13.9133	14.3284	13.5831			JA-Ile 100 mM	-0.137798	0.264135	0.0402786	0.187231
	Phase shift (h)	25 h in LL			37 h in LL
	CCA1:LUC/Col-0	mock	JA-Ile 10 mM	JA-Ile 100 mM	mock	JA-Ile 10 mM	JA-Ile 100 mM
	rep1	-0.196448	0.324706	0.0971263	-0.584667	0.782185	0.178648
	rep2	-0.268285	0.394125	-0.665029	0.0440851	0.0378393	0.272436
	rep3	0.464733	0.799558	0.154509	0.540582	0.415015	-0.330248
	AVG	1.77636e-15	0.50613	-0.137798	-5.92119e-16	0.41168	0.0402786
	SEM	0.23329	0.148076	0.264135	0.325579	0.21488	0.187231

## Sheet: FigS1
Source Data Figure S1	qRT-PCR data
	Raw Ct Values				Calculated LUX transcript levels relative to PDF2.1
		LUX	PDF2.1			LUX
	Mock, 0h	28	24.18		Mock, 0h	0.07668
		28.06	24.42			0.073904
	Mock, 24h	28.04	24.5		Mock, 24h	0.08799
		28.22	24.58			0.077879			AVG	SD
	Mock, 48h	28.12	24.19		Mock, 48h	0.066949		Mock, 0h	0.075292	0.00196293
		28.33	24.24			0.057805		Mock, 24h	0.0829345	0.00714956
	Pma DG3, 24h	27.21	24.36		Pma DG3, 24h	0.152029		Mock, 48h	0.062377	0.00646578
		27.11	24.62			0.162394		Pma DG3, 24h	0.157212	0.00732916
	Pma DG3, 48h	26.65	26.52		Pma DG3, 48h	0.861584		Pma DG3, 48h	0.910805	0.069609
		26.5	26.36			0.960026		Pma avrRpm1, 24h	0.412042	0.000101116
	Pma avrRpm1, 24h	26.62	25.42		Pma avrRpm1, 24h	0.41197		Pma avrRpm1, 48h	0.66435	0.0463367
		26.62	25.26			0.412113		Pma hrcC-, 24h	0.096482	0.0132215
	Pma avrRpm1, 48h	27.03	26.41		Pma avrRpm1, 48h	0.631585		Pma hrcC-, 48h	0.0850225	0.00365221
		26.89	26.33			0.697115
	Pma hrcC-, 24h	28.69	25.05		Pma hrcC-, 24h	0.087133
		28.41	25.28			0.105831
	Pma hrcC-, 48h	28.9	25.3		Pma hrcC-, 48h	0.08244
		28.81	25.31			0.087605

## Sheet: FigS2
Source Data Figure S2a	Bacterial growth
		ZT1 (CFU/leaf disc)		ZT13 (CFU/leaf disc)
	Reps	Col-0	lux-1	Col-0	lux-1
	1	3800000	5000000	118000	20000
	2	4160000	5100000	38000	56000
	3	4500000	4800000	180000	30000
	4	3280000	3960000	19000	16000
	5	5000000	4200000	20000	32000
	6	5000000	4000000	19000	18000			ZT1 (log CFU/cm2)
		ZT1 (CFU/cm2)		ZT13 (CFU/cm2)				AVG	SEM
		Col-0	lux-1	Col-0	lux-1		Col-0	6.13072	0.0292602
	1	1.21019e+06	1.59236e+06	37579.6	6369.43		lux-1	6.15487	0.0203459
	2	1.32484e+06	1.6242e+06	12101.9	17834.4
	3	1.43312e+06	1.52866e+06	57324.8	9554.14
	4	1.04459e+06	1.26115e+06	6050.96	5095.54
	5	1.59236e+06	1.33758e+06	6369.43	10191.1			ZT13 (log CFU/cm2)
	6	1.59236e+06	1.27389e+06	6050.96	5732.48			AVG	SEM
		ZT1 (log CFU/cm2)		ZT (log CFU/cm2)			Col-0	4.13065	0.177359
		Col-0	lux-1	Col-0	lux-1		lux-1	3.91822	0.0828598
	1	6.08285	6.20204	4.57495	3.8041
	2	6.12216	6.21064	4.08285	4.25126
	3	6.15628	6.18431	4.75834	3.98019
	4	6.01894	6.10077	3.78182	3.70719
	5	6.20204	6.12632	3.8041	4.00822
	6	6.20204	6.10513	3.78182	3.75834
	AVG	6.13072	6.15487	4.13065	3.91822
	SEM	0.0292602	0.0203459	0.177359	0.0828598
Source Data Figure S2b	Stomatal aperture measurement
	0 hpi or 25 h in LL	Col-0			lux-1			lux-4			LUX-GFP
		stomata width	stomata length	stomata aperture	stomata width	stomata length	stomata aperture	stomata width	stomata length	stomata aperture	stomata width	stomata length	stomata aperture
	1	18	85	0.211765	14	87	0.16092	20	89	0.224719	35	131	0.267176
	2	24	97	0.247423	19	63	0.301587	20	94	0.212766	24	88	0.272727
	3	18	74	0.243243	9	73	0.123288	28	113	0.247788	22	100	0.22
	4	21	81	0.259259	14	48	0.291667	34	118	0.288136	33	92	0.358696
	5	26	107	0.242991	16	51	0.313725	23	100	0.23	19	114	0.166667
	6	17	80	0.2125	15	116	0.12931	25	112	0.223214	22	81	0.271605
	7	18	80	0.225	22	86	0.255814	20	50	0.4	24	91	0.263736
	8	21	94	0.223404	14	52	0.269231	23	78	0.294872	22	77	0.285714
	9	18	77	0.233766	22	91	0.241758	16	47	0.340426	22	116	0.189655
	10	18	87	0.206897	15	98	0.153061	23	125	0.184	19	108	0.175926
	11	24	120	0.2	22	68	0.323529	17	69	0.246377	22	93	0.236559
	12	17	101	0.168317	19	86	0.22093	23	69	0.333333	22	87	0.252874
	13	24	99	0.242424	16	66	0.242424	23	74	0.310811	27	81	0.333333
	14	24	102	0.235294	10	76	0.131579	23	84	0.27381	24	116	0.206897
	15	21	82	0.256098	19	78	0.24359	23	84	0.27381	27	107	0.252336
	16	26	82	0.317073	16	81	0.197531	22	76	0.289474	21	140	0.15
	17	18	71	0.253521	15	93	0.16129	23	70	0.328571	22	95	0.231579
	18	21	98	0.214286	27	122	0.221311	23	69	0.333333	32	100	0.32
	19	24	69	0.347826	24	100	0.24	20	101	0.19802	27	98	0.27551
	20	18	85	0.211765	14	58	0.241379	17	69	0.246377	16	85	0.188235
	21	21	73	0.287671	15	86	0.174419	11	76	0.144737	22	95	0.231579
	22	21	75	0.28	27	111	0.243243	20	84	0.238095	19	95	0.2
	23	17	85	0.2	14	76	0.184211	20	100	0.2	16	77	0.207792
	24	16	87	0.183908	19	102	0.186275	17	100	0.17	19	56	0.339286
	25	24	93	0.258065	14	84	0.166667	16	63	0.253968	16	101	0.158416
	26	21	82	0.256098	19	74	0.256757	25	79	0.316456	27	121	0.22314
	27	18	79	0.227848	22	80	0.275	23	79	0.291139	22	126	0.174603
	28	18	99	0.181818	16	73	0.219178	23	112	0.205357	19	101	0.188119
	29	17	87	0.195402	32	100	0.32	10	78	0.128205	16	101	0.158416
	30	24	105	0.228571	27	116	0.232759	23	104	0.221154	27	140	0.192857
	31	23	81	0.283951	16	91	0.175824	25	84	0.297619	19	134	0.141791
	32	30	108	0.277778	16	72	0.222222	20	88	0.227273	16	81	0.197531
	33	23	101	0.227723	15	106	0.141509	25	100	0.25	15	72	0.208333
	34	18	73	0.246575	21	87	0.241379	20	94	0.212766	24	98	0.244898
	35	24	82	0.292683	22	72	0.305556	17	101	0.168317	27	72	0.375
	36	23	108	0.212963	27	94	0.287234	11	84	0.130952	27	92	0.293478
	37	18	81	0.222222	16	90	0.177778	23	112	0.205357	35	101	0.346535
	38	17	94	0.180851	22	86	0.255814	23	104	0.221154	31	85	0.364706
	39	12	82	0.146341	22	100	0.22	28	97	0.28866	19	97	0.195876
	40	21	98	0.214286	21	98	0.214286	20	47	0.425532	16	107	0.149533
	41	21	99	0.212121	10	77	0.12987	11	66	0.166667	22	65	0.338462
	42	18	85	0.211765	19	107	0.17757	28	118	0.237288	19	80	0.2375
	43	24	98	0.244898	24	51	0.470588	11	85	0.129412	19	58	0.327586
	44	12	85	0.141176	22	107	0.205607	25	97	0.257732	22	66	0.333333
	45	17	88	0.193182	24	86	0.27907	23	73	0.315068	22	71	0.309859
	46	23	131	0.175573	15	72	0.208333	20	78	0.25641	22	99	0.222222
	47	17	94	0.180851	22	123	0.178862	17	87	0.195402	16	88	0.181818
	48	12	82	0.146341	15	80	0.1875	16	98	0.163265	28	105	0.266667
	49	11	58	0.189655	22	71	0.309859	15	72	0.208333	22	89	0.247191
	50	11	82	0.134146	29	98	0.295918	11	50	0.22	14	81	0.17284
	51	26	88	0.295455	16	100	0.16	16	60	0.266667	14	58	0.241379
	52	18	108	0.166667	24	78	0.307692	17	97	0.175258	31	116	0.267241
	53	21	97	0.216495	27	59	0.457627	20	61	0.327869	27	108	0.25
	54	18	101	0.178218	22	91	0.241758	20	66	0.30303	22	121	0.181818
	55	24	93	0.258065	19	90	0.211111	29	88	0.329545	29	105	0.27619
	56	18	97	0.185567	10	81	0.123457	29	66	0.439394	14	57	0.245614
	57	18	104	0.173077	10	96	0.104167	16	77	0.207792	24	140	0.171429			0 hpi or 24 h in LL
	58	18	129	0.139535	22	99	0.222222	29	88	0.329545	21	58	0.362069			AVG	SEM
	59	21	99	0.212121	15	80	0.1875	15	73	0.205479	27	106	0.254717		Col-0	0.231094	0.00579542
	60	12	123	0.097561	24	117	0.205128	22	100	0.22	31	105	0.295238		lux-1	0.226178	0.00719944
	61	29	144	0.201389	9	68	0.132353	23	98	0.234694	15	73	0.205479		lux-4	0.233375	0.00598416
	62	23	80	0.2875	28	86	0.325581	23	112	0.205357	27	100	0.27		LUX-GFP	0.242322	0.00613396
	63	24	79	0.303797	16	94	0.170213	25	87	0.287356	15	87	0.172414
	64	12	77	0.155844	22	107	0.205607	20	89	0.224719	22	110	0.2
	65	23	94	0.244681	19	104	0.182692	22	121	0.181818	16	95	0.168421
	66	26	101	0.257426	22	125	0.176	28	84	0.333333	9	61	0.147541
	67	31	58	0.534483	16	84	0.190476	25	109	0.229358	27	80	0.3375
	68	18	127	0.141732	16	71	0.225352	20	85	0.235294	32	98	0.326531
	69	16	94	0.170213	16	122	0.131148	23	109	0.211009	22	97	0.226804
	70	24	100	0.24	19	91	0.208791	11	93	0.11828	9	85	0.105882
	71	12	107	0.11215	28	80	0.35	20	110	0.181818	22	91	0.241758
	72	24	81	0.296296	21	96	0.21875	11	88	0.125	27	85	0.317647
	73	16	63	0.253968	27	104	0.259615	25	103	0.242718	21	120	0.175
	74	18	93	0.193548	19	97	0.195876	17	56	0.303571	14	99	0.141414
	75	12	87	0.137931	16	115	0.13913	15	98	0.153061	27	120	0.225
	76	14	97	0.14433	24	103	0.23301	20	110	0.181818	24	71	0.338028
	77	7	69	0.101449	22	89	0.247191	20	60	0.333333	22	85	0.258824
	78	30	97	0.309278	19	72	0.263889	20	101	0.19802	16	92	0.173913
	79	17	80	0.2125	16	55	0.290909	23	88	0.261364	19	92	0.206522
	80	24	87	0.275862	19	81	0.234568	23	92	0.25	14	74	0.189189
		29	79	0.367089	10	79	0.126582	20	90	0.222222	24	72	0.333333
		18	87	0.206897	21	80	0.2625	23	106	0.216981	27	99	0.272727
		30	102	0.294118	19	84	0.22619	17	88	0.193182	19	108	0.175926
		17	71	0.239437	27	98	0.27551	17	93	0.182796	19	96	0.197917
		16	77	0.207792	16	72	0.222222	20	118	0.169492	24	96	0.25
		26	117	0.222222	-3	66	-0.0454545	28	95	0.294737	19	100	0.19
		24	76	0.315789	16	38	0.421053	17	84	0.202381	14	92	0.152174
		21	71	0.295775	22	77	0.285714	25	103	0.242718	28	80	0.35
		21	105	0.2	16	31	0.516129	17	90	0.188889	24	112	0.214286
		24	79	0.303797	19	57	0.333333	15	81	0.185185	27	120	0.225
		24	105	0.228571	15	96	0.15625	28	77	0.363636	14	77	0.181818
		21	87	0.241379	21	78	0.269231	20	74	0.27027	19	100	0.19
		18	102	0.176471	15	80	0.1875	22	79	0.278481	14	61	0.229508
		26	97	0.268041	15	81	0.185185	28	127	0.220472	16	58	0.275862
		24	75	0.32	13	87	0.149425	23	90	0.255556	24	77	0.311688
		18	89	0.202247	34	71	0.478873	22	98	0.22449	14	68	0.205882
		18	79	0.227848	18	86	0.209302	16	63	0.253968	27	77	0.350649
		21	85	0.247059	9	48	0.1875	20	112	0.178571	15	58	0.258621
		26	80	0.325	26	99	0.262626	23	97	0.237113	24	80	0.3
		16	82	0.195122	27	79	0.341772	22	88	0.25	19	66	0.287879
		16	82	0.195122	20	100	0.2	23	88	0.261364	29	75	0.386667
		30	71	0.422535	18	78	0.230769	18	121	0.14876	22	95	0.231579
		18	97	0.185567	8	87	0.091954	15	127	0.11811	24	97	0.247423
		16	88	0.181818	27	100	0.27	14	84	0.166667	27	96	0.28125
		12	79	0.151899	23	93	0.247312	15	96	0.15625	22	92	0.23913
		18	97	0.185567	14	118	0.118644	15	120	0.125	21	90	0.233333
		23	87	0.264368	21	117	0.179487	15	101	0.148515	31	107	0.28972
		17	87	0.195402	14	76	0.184211	13	66	0.19697	15	81	0.185185
		18	66	0.272727	18	81	0.222222	18	90	0.2	21	138	0.152174
		24	104	0.230769	14	94	0.148936	13	104	0.125	26	84	0.309524
		21	85	0.247059	15	98	0.153061	20	100	0.2	34	107	0.317757
		21	75	0.28	18	119	0.151261	18	110	0.163636	23	99	0.232323
		23	95	0.242105	18	66	0.272727	20	93	0.215054	18	83	0.216867
		12	105	0.114286	15	84	0.178571	26	89	0.292135	31	69	0.449275
		17	99	0.171717	26	129	0.20155	23	89	0.258427	23	87	0.264368
		24	94	0.255319	20	100	0.2	15	88	0.170455	20	69	0.289855
		24	117	0.205128	15	96	0.15625	14	90	0.155556	8	71	0.112676
		21	101	0.207921	21	102	0.205882	32	95	0.336842	21	102	0.205882
		12	73	0.164384	18	90	0.2	20	88	0.227273	8	69	0.115942
		18	125	0.144	18	71	0.253521	15	81	0.185185
		24	85	0.282353	26	66	0.393939
		24	81	0.296296	18	87	0.206897
		26	94	0.276596	21	73	0.287671
		18	119	0.151261	18	78	0.230769
		18	94	0.191489
		21	97	0.216495
		18	87	0.206897
		17	87	0.195402
		21	119	0.176471
		12	94	0.12766
		24	87	0.275862
		23	110	0.209091
		31	137	0.226277
		26	82	0.317073
		21	73	0.287671
		43	66	0.651515
		24	79	0.303797
		18	117	0.153846
		18	79	0.227848
		21	63	0.333333
		26	85	0.305882
		29	71	0.408451
		18	66	0.272727
		18	73	0.246575
		33	82	0.402439
		29	108	0.268519
		29	75	0.386667
		29	107	0.271028
		16	124	0.129032
		7	110	0.0636364
		19	100	0.19
		17	91	0.186813
		12	91	0.131868
		16	82	0.195122
		12	93	0.129032
		16	92	0.173913
		24	81	0.296296
		23	89	0.258427
		30	145	0.206897
		18	125	0.144
		24	114	0.210526
		16	42	0.380952
		24	73	0.328767
		17	71	0.239437
		12	73	0.164384
		16	58	0.275862
		18	88	0.204545
		15	95	0.157895
	AVG			0.231094			0.226178			0.233375			0.242322
	SEM			0.00579542			0.00719944			0.00598416			0.00613396
	3 hpi subjective dawn	Col-0 Mock			Col-0 PmaDG3			lux-1 Mock			lux-1 PmaDG3			lux-4 Mock			lux-4 PmaDG3			LUX-GFP Mock			LUX-GFP PmaDG3
		stomata width	stomata length	stomata aperture	stomata width	stomata length	stomata aperture	stomata width	stomata length	stomata aperture	stomata width	stomata length	stomata aperture	stomata width	stomata length	stomata aperture	stomata width	stomata length	stomata aperture	stomata width	stomata length	stomata aperture	stomata width	stomata length	stomata aperture
	1	26	60	0.433333	23	99	0.232323	16	68	0.235294	26	119	0.218487	23	90	0.255556	28	119	0.235294	25	121	0.206612	23	92	0.25
	2	32	127	0.251969	26	119	0.218487	23	116	0.198276	23	117	0.196581	39	116	0.336207	20	96	0.208333	26	103	0.252427	37	113	0.327434
	3	28	90	0.311111	20	103	0.194175	21	97	0.216495	13	64	0.203125	25	98	0.255102	28	79	0.35443	26	93	0.27957	31	73	0.424658
	4	20	107	0.186916	23	84	0.27381	20	100	0.2	12	103	0.116505	20	73	0.273973	26	88	0.295455	28	128	0.21875	23	106	0.216981
	5	18	82	0.219512	31	81	0.382716	9	136	0.0661765	19	92	0.206522	19	97	0.195876	26	109	0.238532	14	103	0.135922	18	60	0.3
	6	18	60	0.3	32	106	0.301887	14	65	0.215385	9	92	0.0978261	20	81	0.246914	26	107	0.242991	18	96	0.1875	26	114	0.22807
	7	9	88	0.102273	28	115	0.243478	26	103	0.252427	26	109	0.238532	35	128	0.273438	13	149	0.0872483	26	130	0.2	32	108	0.296296
	8	32	100	0.32	28	90	0.311111	9	119	0.0756303	26	99	0.262626	39	125	0.312	14	98	0.142857	28	133	0.210526	39	95	0.410526
	9	18	98	0.183673	23	140	0.164286	20	154	0.12987	18	69	0.26087	23	113	0.20354	36	122	0.295082	26	109	0.238532	25	109	0.229358
	10	18	58	0.310345	35	94	0.37234	19	97	0.195876	15	99	0.151515	39	109	0.357798	19	106	0.179245	32	128	0.25	28	147	0.190476
	11	18	75	0.24	23	122	0.188525	19	122	0.155738	19	109	0.174312	23	102	0.22549	19	121	0.157025	31	116	0.267241	31	114	0.27193
	12	26	90	0.288889	31	112	0.276786	25	128	0.195312	20	113	0.176991	31	117	0.264957	23	106	0.216981	28	147	0.190476	23	84	0.27381
	13	13	79	0.164557	26	109	0.238532	27	121	0.22314	14	81	0.17284	26	125	0.208	28	74	0.378378	26	113	0.230088	26	106	0.245283
	14	14	116	0.12069	26	107	0.242991	20	109	0.183486	20	132	0.151515	20	142	0.140845	13	126	0.103175	26	122	0.213115	26	94	0.276596
	15	31	113	0.274336	19	62	0.306452	22	111	0.198198	14	96	0.145833	26	122	0.213115	9	134	0.0671642	33	94	0.351064	33	90	0.366667
	16	14	104	0.134615	23	105	0.219048	18	96	0.1875	28	108	0.259259	20	106	0.188679	28	121	0.231405	26	116	0.224138	35	121	0.289256
	17	28	99	0.282828	33	121	0.272727	20	110	0.181818	15	66	0.227273	26	108	0.240741	19	93	0.204301	20	157	0.127389	19	104	0.182692
	18	19	114	0.166667	26	109	0.238532	21	125	0.168	16	79	0.202532	31	124	0.25	43	139	0.309353	31	97	0.319588	26	114	0.22807
	19	23	119	0.193277	28	125	0.224	31	149	0.208054	23	103	0.223301	28	134	0.208955	39	104	0.375	35	86	0.406977	14	125	0.112
	20	31	99	0.313131	25	94	0.265957	21	109	0.192661	20	81	0.246914	31	112	0.276786	31	133	0.233083	26	121	0.214876	18	104	0.173077
	21	14	121	0.115702	20	90	0.222222	19	97	0.195876	19	88	0.215909	32	125	0.256	26	145	0.17931	26	105	0.247619	36	128	0.28125
	22	35	99	0.353535	23	129	0.178295	36	141	0.255319	18	100	0.18	20	100	0.2	31	101	0.306931	19	111	0.171171	20	119	0.168067
	23	31	109	0.284404	31	122	0.254098	33	114	0.289474	20	122	0.163934	23	119	0.193277	32	109	0.293578	26	102	0.254902	31	103	0.300971
	24	23	106	0.216981	23	149	0.154362	39	128	0.304688	20	90	0.222222	28	103	0.271845	43	128	0.335938	26	127	0.204724	23	133	0.172932
	25	25	112	0.223214	32	148	0.216216	35	120	0.291667	32	140	0.228571	26	127	0.204724	33	125	0.264	32	128	0.25	18	131	0.137405
	26	14	96	0.145833	28	106	0.264151	20	119	0.168067	16	81	0.197531	23	103	0.223301	43	109	0.394495	23	96	0.239583	18	84	0.214286
	27	25	91	0.274725	25	98	0.255102	35	128	0.273438	23	104	0.221154	26	123	0.211382	28	117	0.239316	20	113	0.176991	31	122	0.254098
	28	23	107	0.214953	18	136	0.132353	33	122	0.270492	26	117	0.222222	36	98	0.367347	26	104	0.25	23	99	0.232323	18	116	0.155172
	29	20	79	0.253165	26	138	0.188406	20	86	0.232558	19	93	0.204301	36	122	0.295082	35	135	0.259259	23	126	0.18254	23	66	0.348485
	30	13	128	0.101562	23	119	0.193277	20	92	0.217391	28	131	0.21374	43	113	0.380531	26	102	0.254902	28	151	0.18543	1	135	0.00740741
	31	13	87	0.149425	19	134	0.141791	29	111	0.261261	26	99	0.262626	28	117	0.239316	13	171	0.0760234	31	140	0.221429	32	104	0.307692
	32	14	75	0.186667	14	113	0.123894	21	83	0.253012	23	116	0.198276	36	111	0.324324	13	122	0.106557	25	125	0.2	26	137	0.189781
	33	9	119	0.0756303	18	136	0.132353	39	108	0.361111	36	169	0.213018	20	88	0.227273	31	131	0.236641	26	98	0.265306	26	128	0.203125
	34	18	106	0.169811	26	110	0.236364	23	117	0.196581	29	114	0.254386	23	114	0.201754	26	119	0.218487	43	133	0.323308	37	139	0.266187
	35	14	101	0.138614	23	90	0.255556	28	106	0.264151	26	87	0.298851	23	98	0.234694	36	83	0.433735	35	74	0.472973	26	141	0.184397
	36	14	113	0.123894	26	113	0.230088	31	113	0.274336	28	103	0.271845	20	122	0.163934	26	121	0.214876	23	114	0.201754	28	106	0.264151
	37	28	105	0.266667	7	116	0.0603448	28	121	0.231405	36	129	0.27907	32	90	0.355556	26	142	0.183099	33	104	0.317308	26	99	0.262626
	38	25	92	0.271739	9	109	0.0825688	31	115	0.269565	28	113	0.247788	28	117	0.239316	20	73	0.273973	33	117	0.282051	19	86	0.22093
	39	25	122	0.204918	9	139	0.0647482	31	127	0.244094	41	116	0.353448	26	108	0.240741	39	117	0.333333	19	117	0.162393	26	111	0.234234
	40	32	49	0.653061	18	134	0.134328	31	126	0.246032	35	122	0.286885	23	111	0.207207	9	121	0.0743802	31	153	0.202614	26	129	0.20155
	41	32	109	0.293578	20	144	0.138889	25	109	0.229358	31	93	0.333333	28	99	0.282828	20	141	0.141844	18	116	0.155172	31	91	0.340659
	42	20	92	0.217391	23	90	0.255556	21	87	0.241379	31	103	0.300971	28	109	0.256881	14	138	0.101449	20	79	0.253165	23	116	0.198276
	43	28	105	0.266667	20	93	0.215054	26	102	0.254902	33	112	0.294643	26	119	0.218487	14	163	0.0858896	20	110	0.181818	23	120	0.191667
	44	19	127	0.149606	7	149	0.0469799	7	33	0.212121	31	82	0.378049	37	110	0.336364	28	77	0.363636	14	117	0.119658	25	159	0.157233
	45	19	125	0.152	13	125	0.104	28	107	0.261682	26	101	0.257426	26	116	0.224138	26	94	0.276596	19	109	0.174312	28	95	0.294737
	46	26	116	0.224138	23	66	0.348485	22	92	0.23913	32	100	0.32	25	131	0.19084	23	121	0.190083	23	131	0.175573	28	100	0.28
	47	20	126	0.15873	23	86	0.267442	18	86	0.209302	32	113	0.283186	20	111	0.18018	28	127	0.220472	23	87	0.264368	20	126	0.15873
	48	20	71	0.28169	23	126	0.18254	26	122	0.213115	26	83	0.313253	31	107	0.28972	23	103	0.223301	35	74	0.472973	20	96	0.208333
	49	23	143	0.160839	9	107	0.0841121	27	110	0.245455	26	114	0.22807	25	109	0.229358	23	133	0.172932	18	94	0.191489	23	125	0.184
	50	19	115	0.165217	25	90	0.277778	21	111	0.189189	26	107	0.242991	20	91	0.21978	20	127	0.15748	26	111	0.234234	20	86	0.232558
	51	23	73	0.315068	19	145	0.131034	22	92	0.23913	36	91	0.395604	18	86	0.209302	14	111	0.126126	26	119	0.218487	36	81	0.444444
	52	23	114	0.201754	31	127	0.244094	18	114	0.157895	33	114	0.289474	25	123	0.203252	23	74	0.310811	18	78	0.230769	35	91	0.384615
	53	25	102	0.245098	7	132	0.0530303	32	133	0.240602	31	73	0.424658	25	110	0.227273	19	125	0.152	31	86	0.360465	31	120	0.258333
	54	26	121	0.214876	20	128	0.15625	31	107	0.28972	28	107	0.261682	31	122	0.254098	14	146	0.0958904	20	107	0.186916	19	108	0.175926
	55	23	106	0.216981	18	114	0.157895	11	98	0.112245	33	124	0.266129	20	90	0.222222	20	131	0.152672	28	136	0.205882	26	90	0.288889
	56	26	125	0.208	25	160	0.15625	28	117	0.239316	23	82	0.280488	19	143	0.132867	20	61	0.327869	19	115	0.165217	31	120	0.258333
	57	18	90	0.2	31	97	0.319588	26	112	0.232143	35	111	0.315315	18	74	0.243243	32	107	0.299065	28	151	0.18543	31	130	0.238462			3 hpi subjective dawn
	58	28	129	0.217054	23	79	0.291139	25	109	0.229358	23	84	0.27381	32	79	0.405063	26	63	0.412698	26	94	0.276596	31	99	0.313131			AVG	SEM
	59	25	121	0.206612	25	145	0.172414	28	114	0.245614	23	90	0.255556	13	116	0.112069	28	75	0.373333	23	121	0.190083	18	90	0.2		Col-0 Mock	0.224507	0.00688362
	60	20	107	0.186916	26	83	0.313253	32	128	0.25	28	96	0.291667	20	102	0.196078	13	151	0.0860927	28	90	0.311111	23	125	0.184		Col-0 PmaDG3	0.214588	0.0089231
	61	19	122	0.155738	26	88	0.295455	22	123	0.178862	20	102	0.196078	9	128	0.0703125	37	122	0.303279	36	137	0.262774	20	120	0.166667		lux-1 Mock	0.217605	0.00577022
	62	20	87	0.229885	23	138	0.166667	28	121	0.231405	23	87	0.264368	25	87	0.287356	20	116	0.172414	28	130	0.215385	18	112	0.160714		lux-1 PmaDG3	0.238692	0.00512552
	63	33	104	0.317308	20	141	0.141844	18	95	0.189474	26	90	0.288889	26	116	0.224138	19	85	0.223529	32	107	0.299065	26	65	0.4		lux-4 Mock	0.225832	0.00753148
	64	31	149	0.208054	14	136	0.102941	14	97	0.14433	23	86	0.267442	19	86	0.22093	18	90	0.2	33	121	0.272727	37	121	0.305785		lux-4 PmaDG3	0.237958	0.00898236
	65	26	109	0.238532	7	144	0.0486111	31	129	0.24031	33	81	0.407407	20	144	0.138889	26	49	0.530612	28	87	0.321839	26	108	0.240741		LUX-GFP Mock	0.235587	0.00793543
	66	13	90	0.144444	14	116	0.12069	29	145	0.2	20	103	0.194175	23	106	0.216981	23	121	0.190083	23	103	0.223301	28	138	0.202899		LUX-GFP PmaDG3	0.242395	0.00663015
	67	33	89	0.370787	33	128	0.257812	13	122	0.106557	23	103	0.223301	19	119	0.159664	28	121	0.231405	26	90	0.288889	26	146	0.178082
	68	31	84	0.369048	23	113	0.20354	26	121	0.214876	20	85	0.235294	7	121	0.0578512	28	93	0.301075	20	106	0.188679	28	56	0.5
	69	23	137	0.167883	23	96	0.239583	32	134	0.238806	26	97	0.268041	23	121	0.190083	37	115	0.321739	19	87	0.218391	31	138	0.224638
	70	28	88	0.318182	26	147	0.176871	31	122	0.254098	20	80	0.25	20	88	0.227273	32	136	0.235294	26	100	0.26	23	137	0.167883
	71	33	92	0.358696	23	134	0.171642	25	104	0.240385	28	104	0.269231	23	100	0.23	23	82	0.280488	18	90	0.2	25	163	0.153374
	72	33	138	0.23913	32	71	0.450704	21	116	0.181034	21	104	0.201923	14	79	0.177215	23	99	0.232323	23	119	0.193277	26	110	0.236364
	73	31	154	0.201299	26	115	0.226087	19	87	0.218391	26	103	0.252427	26	60	0.433333	20	125	0.16	23	116	0.198276	28	103	0.271845
	74	20	136	0.147059	28	130	0.215385	19	98	0.193878	32	123	0.260163	23	99	0.232323	18	100	0.18	50	100	0.5	23	124	0.185484
	75	28	114	0.245614	32	110	0.290909	9	42	0.214286	32	110	0.290909	7	99	0.0707071	26	94	0.276596	32	103	0.31068	23	133	0.172932
	76	23	77	0.298701	36	155	0.232258	7	99	0.0707071	26	111	0.234234	9	91	0.0989011	37	110	0.336364	28	129	0.217054	20	116	0.172414
	77	14	117	0.119658	33	125	0.264	15	69	0.217391	33	119	0.277311	26	127	0.204724	19	149	0.127517	26	130	0.2	31	126	0.246032
	78	14	143	0.0979021	33	109	0.302752	26	102	0.254902	27	103	0.262136	7	113	0.0619469	26	127	0.204724	26	116	0.224138	18	135	0.133333
	79	18	116	0.155172	33	117	0.282051	31	142	0.21831	26	92	0.282609	26	74	0.351351	23	90	0.255556	19	103	0.184466	32	98	0.326531
	80	19	116	0.163793	28	117	0.239316	26	90	0.288889	21	91	0.230769	14	122	0.114754	44	114	0.385965	23	111	0.207207	23	113	0.20354
		19	61	0.311475	36	120	0.3				25	115	0.217391	31	91	0.340659	25	113	0.221239	18	136	0.132353	23	69	0.333333
		23	108	0.212963	26	99	0.262626				16	91	0.175824	31	94	0.329787	35	146	0.239726	26	134	0.19403	37	127	0.291339
		27	121	0.22314							26	96	0.270833	19	104	0.182692	26	161	0.161491	18	107	0.168224	26	117	0.222222
		21	126	0.166667							26	110	0.236364	25	110	0.227273	32	119	0.268908				33	113	0.292035
		26	77	0.337662							19	96	0.197917	14	104	0.134615	26	112	0.232143				28	108	0.259259
		23	99	0.232323							27	97	0.278351	26	110	0.236364	39	106	0.367925				28	130	0.215385
		25	99	0.252525							20	110	0.181818	13	112	0.116071	31	121	0.256198				44	120	0.366667
		23	88	0.261364							14	100	0.14	14	108	0.12963	28	98	0.285714				31	99	0.313131
		26	125	0.208							25	115	0.217391	14	106	0.132075	25	110	0.227273				33	116	0.284483
		26	104	0.25							26	116	0.224138	26	93	0.27957	37	127	0.291339				18	106	0.169811
		20	94	0.212766							26	103	0.252427	7	92	0.076087	31	109	0.284404				33	77	0.428571
		32	131	0.244275							33	141	0.234043	25	91	0.274725	25	134	0.186567				20	121	0.165289
		18	129	0.139535							19	92	0.206522	20	85	0.235294	23	78	0.294872				32	104	0.307692
		35	82	0.426829							23	99	0.232323	31	95	0.326316	25	116	0.215517				14	101	0.138614
		26	107	0.242991							23	99	0.232323	9	65	0.138462	32	133	0.240602				26	109	0.238532
		37	133	0.278195							26	117	0.222222	23	111	0.207207	25	121	0.206612				26	135	0.192593
		18	117	0.153846							19	106	0.179245	28	90	0.311111	20	101	0.19802				28	109	0.256881
		26	122	0.213115							36	116	0.310345	31	111	0.279279							23	109	0.211009
		37	109	0.33945							20	87	0.229885	7	114	0.0614035							23	128	0.179688
		26	109	0.238532							23	98	0.234694	18	84	0.214286							35	126	0.277778
		25	117	0.213675							18	77	0.233766	26	123	0.211382							25	116	0.215517
		31	128	0.242188							32	109	0.293578	18	81	0.222222							28	114	0.245614
		18	116	0.155172							20	79	0.253165										37	136	0.272059
		28	111	0.252252							12	83	0.144578										33	92	0.358696
		28	109	0.256881							31	105	0.295238										18	107	0.168224
		31	120	0.258333							18	77	0.233766										33	126	0.261905
		20	90	0.222222							28	96	0.291667										28	111	0.252252
		31	109	0.284404							28	109	0.256881										19	130	0.146154
		14	108	0.12963							25	110	0.227273										26	129	0.20155
		31	110	0.281818							25	94	0.265957										23	106	0.216981
		20	81	0.246914							31	125	0.248										26	107	0.242991
		18	102	0.176471							22	102	0.215686										14	117	0.119658
		20	112	0.178571							32	100	0.32										23	128	0.179688
		28	100	0.28							33	130	0.253846										32	108	0.296296
		26	107	0.242991							12	99	0.121212										33	81	0.407407
		25	100	0.25							7	85	0.0823529										18	141	0.12766
		18	134	0.134328							18	86	0.209302										32	102	0.313725
		19	115	0.165217							14	85	0.164706										28	126	0.222222
		18	94	0.191489							26	120	0.216667										25	139	0.179856
		23	136	0.169118							18	99	0.181818										35	99	0.353535
		23	126	0.18254							26	111	0.234234										26	117	0.222222
		14	110	0.127273							26	117	0.222222										36	99	0.363636
		26	109	0.238532							19	122	0.155738										20	128	0.15625
		19	112	0.169643							23	114	0.201754										19	90	0.211111
		39	99	0.393939							18	87	0.206897										33	165	0.2
		18	122	0.147541																			23	138	0.166667
		23	116	0.198276																			32	100	0.32
		28	125	0.224																			26	106	0.245283
		28	99	0.282828																			31	134	0.231343
		19	97	0.195876																			25	94	0.265957
		18	98	0.183673																			25	134	0.186567
		26	75	0.346667																			26	134	0.19403
		26	80	0.325																			26	114	0.22807
		26	76	0.342105																			26	126	0.206349
		23	88	0.261364																			26	154	0.168831
		13	134	0.0970149																			28	77	0.363636
		26	125	0.208
		26	128	0.203125
		19	106	0.179245
		14	83	0.168675
		26	129	0.20155
		37	64	0.578125
		23	136	0.169118
		13	110	0.118182
		20	83	0.240964
		23	124	0.185484
		31	97	0.319588
		23	117	0.196581
		20	77	0.25974
		14	147	0.0952381
		25	92	0.271739
		26	103	0.252427
		7	85	0.0823529
		7	103	0.0679612
		7	125	0.056
		9	165	0.0545455
		32	109	0.293578
	AVG			0.224507			0.214588			0.217605			0.238692			0.225832			0.237958			0.235587			0.242395
	SEM			0.00688362			0.0089231			0.00577022			0.00512552			0.00753148			0.00898236			0.00793543			0.00663015
	0 hpi or 37 h in LL	Col-0			lux-1			lux-4			LUX-GFP
		stomata width	stomata length	stomata aperture	stomata width	stomata length	stomata aperture	stomata width	stomata length	stomata aperture	stomata width	stomata length	stomata aperture
	1	11	98	0.112245	25	145	0.172414	14	70	0.2	13	116	0.112069
	2	10	138	0.0724638	36	162	0.222222	17	80	0.2125	18	60	0.3
	3	16	115	0.13913	32	130	0.246154	15	61	0.245902	7	99	0.0707071
	4	15	130	0.115385	31	122	0.254098	18	49	0.367347	14	85	0.164706
	5	10	107	0.0934579	25	135	0.185185	15	55	0.272727	13	79	0.164557
	6	10	76	0.131579	25	71	0.352113	27	143	0.188811	7	86	0.0813953
	7	11	82	0.134146	23	82	0.280488	23	169	0.136095	9	83	0.108434
	8	6	86	0.0697674	28	128	0.21875	21	148	0.141892	14	83	0.168675
	9	11	75	0.146667	20	112	0.178571	15	167	0.0898204	19	75	0.253333
	10	10	82	0.121951	25	95	0.263158	13	132	0.0984848	13	88	0.147727
	11	6	128	0.046875	28	126	0.222222	27	136	0.198529	7	95	0.0736842
	12	10	68	0.147059	33	171	0.192982	23	148	0.155405	7	85	0.0823529
	13	11	89	0.123596	23	100	0.23	31	130	0.238462	13	111	0.117117
	14	4	133	0.0300752	23	130	0.176923	28	156	0.179487	7	110	0.0636364
	15	17	75	0.226667	23	87	0.264368	25	152	0.164474	9	106	0.0849057
	16	10	75	0.133333	18	96	0.1875	26	146	0.178082	13	90	0.144444
	17	11	82	0.134146	33	118	0.279661	21	162	0.12963	14	116	0.12069
	18	17	94	0.180851	26	116	0.224138	27	166	0.162651	7	99	0.0707071
	19	10	71	0.140845	26	112	0.232143	33	152	0.217105	14	109	0.12844
	20	17	93	0.182796	26	116	0.224138	32	173	0.184971	7	110	0.0636364
	21	6	94	0.0638298	26	106	0.245283	28	156	0.179487	14	116	0.12069
	22	6	72	0.0833333	26	79	0.329114	15	152	0.0986842	9	125	0.072
	23	11	65	0.169231	23	97	0.237113	23	142	0.161972	7	140	0.05
	24	6	58	0.103448	26	118	0.220339	26	152	0.171053	7	113	0.0619469
	25	4	64	0.0625	37	126	0.293651	22	152	0.144737	26	133	0.195489
	26	11	56	0.196429	26	103	0.252427	16	168	0.0952381	13	107	0.121495
	27	10	38	0.263158	46	87	0.528736	21	136	0.154412	7	103	0.0679612
	28	11	34	0.323529	23	124	0.185484	32	163	0.196319	20	120	0.166667
	29	11	80	0.1375	23	87	0.264368	20	172	0.116279	7	99	0.0707071
	30	17	85	0.2	25	146	0.171233	31	152	0.203947	14	109	0.12844
	31	6	47	0.12766	26	94	0.276596	23	112	0.205357	13	98	0.132653
	32	10	53	0.188679	26	95	0.273684	19	152	0.125	7	87	0.0804598
	33	10	82	0.121951	25	123	0.203252	26	166	0.156627	18	90	0.2
	34	15	95	0.157895	31	103	0.300971	28	151	0.18543	9	96	0.09375
	35	4	89	0.0449438	23	114	0.201754	37	166	0.222892	9	47	0.191489
	36	4	70	0.0571429	7	143	0.048951	26	144	0.180556	9	91	0.0989011
	37	4	75	0.0533333	15	123	0.121951	37	152	0.243421	7	100	0.07
	38	4	75	0.0533333	23	97	0.237113	36	174	0.206897	14	85	0.164706
	39	11	72	0.152778	17	96	0.177083	26	141	0.184397	13	61	0.213115
	40	16	57	0.280702	21	111	0.189189	45	159	0.283019	9	99	0.0909091
	41	10	69	0.144928	28	93	0.301075	36	159	0.226415	14	85	0.164706
	42	10	59	0.169492	31	104	0.298077	33	105	0.314286	14	79	0.177215
	43	4	78	0.0512821	19	74	0.256757	37	196	0.188776	9	95	0.0947368			0 hpi or 36 h in LL
	44	15	74	0.202703	20	108	0.185185	26	144	0.180556	13	85	0.152941			AVG	SEM
	45	4	88	0.0454545	39	95	0.410526	37	68	0.544118	7	105	0.0666667		Col-0	0.125641	0.00590102
	46	6	74	0.0810811	23	86	0.267442	25	159	0.157233	19	115	0.165217		lux-1	0.240588	0.00839883
	47	10	57	0.175439	20	85	0.235294	28	176	0.159091	14	113	0.123894		lux-4	0.218679	0.0088303
	48	6	34	0.176471	20	66	0.30303	31	166	0.186747	7	104	0.0673077		LUX-GFP	0.115555	0.00491571
	49	4	50	0.08	19	85	0.223529	37	167	0.221557	19	121	0.157025
	50	10	70	0.142857	33	88	0.375	37	143	0.258741	13	96	0.135417
	51	6	69	0.0869565	25	105	0.238095	31	143	0.216783	7	97	0.0721649
	52	10	81	0.123457	23	90	0.255556	31	143	0.216783	13	117	0.111111
	53	15	78	0.192308	22	88	0.25	28	159	0.176101	14	99	0.141414
	54	10	77	0.12987	18	71	0.253521	31	186	0.166667	14	95	0.147368
	55	11	93	0.11828	23	97	0.237113	28	146	0.191781	13	111	0.117117
	56	6	89	0.0674157	18	68	0.264706	37	130	0.284615	7	133	0.0526316
	57	10	69	0.144928	16	93	0.172043	31	167	0.185629	7	136	0.0514706
	58	11	40	0.275	18	76	0.236842	37	159	0.232704	9	107	0.0841121
	59	10	58	0.172414	31	133	0.233083	39	198	0.19697	13	134	0.0970149
	60	17	86	0.197674	28	108	0.259259	37	159	0.232704	14	123	0.113821
	61	10	82	0.121951	13	56	0.232143	11	60	0.183333	9	115	0.0782609
	62	11	81	0.135802	16	58	0.275862	9	39	0.230769	14	116	0.12069
	63	11	91	0.120879	11	155	0.0709677	15	77	0.194805	9	88	0.102273
	64	6	75	0.08	18	69	0.26087	21	46	0.456522	14	126	0.111111
	65	4	85	0.0470588	26	67	0.38806	18	50	0.36	19	113	0.168142
	66	16	77	0.207792	31	73	0.424658	16	87	0.183908	13	77	0.168831
	67	10	59	0.169492	17	92	0.184783	13	61	0.213115	14	116	0.12069
	68	17	88	0.193182	15	56	0.267857	18	53	0.339623	7	98	0.0714286
	69	22	96	0.229167	16	99	0.161616	19	32	0.59375	14	141	0.0992908
	70	4	63	0.0634921	26	125	0.208	26	88	0.295455	7	124	0.0564516
	71	4	38	0.105263	18	64	0.28125	26	81	0.320988	14	103	0.135922
	72	11	68	0.161765	13	81	0.160494	14	55	0.254545	9	116	0.0775862
	73	6	97	0.0618557	15	92	0.163043	31	66	0.469697	7	60	0.116667
	74	10	69	0.144928	11	76	0.144737	26	67	0.38806	13	96	0.135417
	75	6	59	0.101695	20	96	0.208333	19	73	0.260274	13	109	0.119266
	76	10	82	0.121951	21	95	0.221053	26	100	0.26	14	127	0.110236
	77	4	57	0.0701754	26	119	0.218487	21	83	0.253012	9	111	0.0810811
	78	10	93	0.107527	23	83	0.277108	13	71	0.183099	13	91	0.142857
	79	4	114	0.0350877	18	79	0.227848	15	76	0.197368	13	93	0.139785
	80	6	88	0.0681818	7	73	0.0958904	26	118	0.220339	14	133	0.105263
		6	91	0.0659341	14	76	0.184211	16	79	0.202532	7	135	0.0518519
		4	64	0.0625	31	69	0.449275	26	74	0.351351	13	122	0.106557
		4	81	0.0493827				23	69	0.333333	13	113	0.115044
		10	80	0.125				28	79	0.35443	7	81	0.0864198
		11	70	0.157143				26	80	0.325	14	85	0.164706
		10	90	0.111111				26	95	0.273684	7	136	0.0514706
		6	98	0.0612245				20	75	0.266667	13	141	0.0921986
		11	80	0.1375				28	90	0.311111	23	128	0.179688
		4	82	0.0487805				19	97	0.195876	14	112	0.125
		16	90	0.177778				14	90	0.155556	9	156	0.0576923
		6	88	0.0681818				9	85	0.105882	9	121	0.0743802
		6	66	0.0909091				23	79	0.291139	7	119	0.0588235
		11	74	0.148649				16	83	0.192771
		10	91	0.10989				11	87	0.126437
		10	89	0.11236				9	55	0.163636
		4	57	0.0701754				15	76	0.197368
		11	62	0.177419				13	77	0.168831
		6	80	0.075				18	96	0.1875
		11	63	0.174603				7	78	0.0897436
		6	66	0.0909091				11	90	0.122222
								9	75	0.12
								18	121	0.14876
								17	103	0.165049
	AVG			0.125641			0.240588			0.218679			0.115555
	SEM			0.00590102			0.00839883			0.0088303			0.00491571
	3 hpi subjective dusk	Col-0 Mock			Col-0 PmaDG3			lux-1 Mock			lux-1 PmaDG3			lux-4 Mock			lux-4 PmaDG3			LUX-GFP Mock			LUX-GFP PmaDG3
		stomata width	stomata length	stomata aperture	stomata width	stomata length	stomata aperture	stomata width	stomata length	stomata aperture	stomata width	stomata length	stomata aperture	stomata width	stomata length	stomata aperture	stomata width	stomata length	stomata aperture	stomata width	stomata length	stomata aperture	stomata width	stomata length	stomata aperture
	1	20	105	0.190476	9	135	0.0666667	32	92	0.347826	33	113	0.292035	28	122	0.229508	18	104	0.173077	13	157	0.0828025	9	126	0.0714286
	2	20	91	0.21978	9	113	0.079646	26	62	0.419355	20	108	0.185185	19	68	0.279412	28	90	0.311111	13	74	0.175676	14	117	0.119658
	3	20	95	0.210526	7	116	0.0603448	1	102	0.00980392	14	106	0.132075	20	125	0.16	18	98	0.183673	14	114	0.122807	7	95	0.0736842
	4	25	85	0.294118	14	133	0.105263	20	98	0.204082	14	126	0.111111	19	79	0.240506	14	77	0.181818	13	145	0.0896552	14	110	0.127273
	5	23	85	0.270588	9	122	0.0737705	26	98	0.265306	14	75	0.186667	32	85	0.376471	23	114	0.201754	20	119	0.168067	14	108	0.12963
	6	25	102	0.245098	14	106	0.132075	26	91	0.285714	20	86	0.232558	28	100	0.28	20	95	0.210526	19	165	0.115152	7	102	0.0686275
	7	23	116	0.198276	7	121	0.0578512	19	109	0.174312	14	95	0.147368	26	85	0.305882	14	62	0.225806	13	140	0.0928571	13	119	0.109244
	8	23	131	0.175573	9	103	0.0873786	23	86	0.267442	20	39	0.512821	18	96	0.1875	14	74	0.189189	14	106	0.132075	14	86	0.162791
	9	23	95	0.242105	14	126	0.111111	23	109	0.211009	7	77	0.0909091	23	61	0.377049	19	79	0.240506	9	104	0.0865385	11	100	0.11
	10	20	90	0.222222	14	128	0.109375	26	103	0.252427	20	90	0.222222	23	104	0.221154	23	88	0.261364	14	103	0.135922	9	93	0.0967742
	11	13	103	0.126214	26	104	0.25	20	92	0.217391	28	112	0.25	28	121	0.231405	26	89	0.292135	13	122	0.106557	14	86	0.162791
	12	7	131	0.0534351	7	102	0.0686275	31	81	0.382716	23	88	0.261364	19	74	0.256757	13	73	0.178082	14	147	0.0952381	10	103	0.0970874
	13	9	113	0.079646	13	84	0.154762	20	76	0.263158	20	88	0.227273	35	107	0.327103	23	100	0.23	13	73	0.178082	15	97	0.154639
	14	7	133	0.0526316	7	115	0.0608696	32	111	0.288288	28	115	0.243478	31	112	0.276786	21	92	0.228261	7	109	0.0642202	13	142	0.0915493
	15	7	139	0.0503597	7	103	0.0679612	32	107	0.299065	19	99	0.191919	37	98	0.377551	20	109	0.183486	19	109	0.174312	16	126	0.126984
	16	14	116	0.12069	9	126	0.0714286	19	85	0.223529	20	100	0.2	1	74	0.0135135	20	91	0.21978	14	100	0.14	15	113	0.132743
	17	13	120	0.108333	7	144	0.0486111	31	85	0.364706	9	109	0.0825688	32	103	0.31068	23	120	0.191667	9	121	0.0743802	18	102	0.176471
	18	13	127	0.102362	9	134	0.0671642	32	93	0.344086	25	104	0.240385	26	116	0.224138	20	106	0.188679	13	151	0.0860927	13	123	0.105691
	19	9	106	0.0849057	13	116	0.112069	28	92	0.304348	14	85	0.164706	25	100	0.25	1	96	0.0104167	9	98	0.0918367	14	104	0.134615
	20	7	106	0.0660377	23	87	0.264368	23	91	0.252747	14	100	0.14	32	132	0.242424	31	96	0.322917	23	149	0.154362	9	177	0.0508475
	21	14	82	0.170732	18	99	0.181818	18	69	0.26087	7	111	0.0630631	20	90	0.222222	28	43	0.651163	18	106	0.169811	19	145	0.131034
	22	13	120	0.108333	11	103	0.106796	20	100	0.2	1	115	0.00869565	32	97	0.329897	25	104	0.240385	7	117	0.0598291	14	130	0.107692
	23	7	83	0.0843373	14	134	0.104478	20	69	0.289855	25	105	0.238095	32	92	0.347826	23	88	0.261364	14	116	0.12069	9	143	0.0629371
	24	13	93	0.139785	11	93	0.11828	19	92	0.206522	26	93	0.27957	23	79	0.291139	26	108	0.240741	13	136	0.0955882	7	119	0.0588235
	25	18	141	0.12766	13	151	0.0860927	25	73	0.342466	26	71	0.366197	23	122	0.188525	24	68	0.352941	7	108	0.0648148	9	86	0.104651
	26	18	111	0.162162	11	109	0.100917	14	117	0.119658	19	94	0.202128	23	99	0.232323	31	104	0.298077	14	129	0.108527	20	143	0.13986
	27	9	129	0.0697674	13	116	0.112069	19	103	0.184466	9	115	0.0782609	28	88	0.318182	23	74	0.310811	7	92	0.076087	11	95	0.115789
	28	14	108	0.12963	15	139	0.107914	23	87	0.264368	19	79	0.240506	25	86	0.290698	23	73	0.315068	20	156	0.128205	13	110	0.118182
	29	19	99	0.191919	16	116	0.137931	25	73	0.342466	13	81	0.160494	26	109	0.238532	22	81	0.271605	7	98	0.0714286	9	147	0.0612245
	30	9	128	0.0703125	19	122	0.155738	18	99	0.181818	23	103	0.223301	32	114	0.280702	21	61	0.344262	7	130	0.0538462	19	129	0.147287
	31	7	65	0.107692	13	125	0.104	20	115	0.173913	31	99	0.313131	26	74	0.351351	1	83	0.0120482	9	98	0.0918367	14	119	0.117647
	32	14	113	0.123894	11	120	0.0916667	25	99	0.252525	23	112	0.205357	14	79	0.177215	23	90	0.255556	13	122	0.106557	20	122	0.163934
	33	7	64	0.109375	13	131	0.0992366	35	111	0.315315	20	98	0.204082	23	104	0.221154	31	108	0.287037	7	119	0.0588235	13	84	0.154762
	34	14	137	0.10219	15	114	0.131579	23	101	0.227723	9	90	0.1	32	73	0.438356	31	92	0.336957	14	112	0.125	11	103	0.106796
	35	7	115	0.0608696	9	133	0.0676692	26	92	0.282609	18	106	0.169811	26	77	0.337662	17	66	0.257576	13	105	0.12381	14	119	0.117647
	36	9	126	0.0714286	14	140	0.1	28	113	0.247788	26	52	0.5	20	87	0.229885	26	95	0.273684	14	101	0.138614	16	116	0.137931
	37	23	131	0.175573	14	163	0.0858896	19	81	0.234568	19	37	0.513514	26	85	0.305882	15	64	0.234375	13	122	0.106557	26	154	0.168831
	38	13	107	0.121495	13	113	0.115044	1	94	0.0106383	37	68	0.544118	23	86	0.267442	23	88	0.261364	14	103	0.135922	18	131	0.137405
	39	23	116	0.198276	9	113	0.079646	26	87	0.298851	31	69	0.449275	14	104	0.134615	25	91	0.274725	9	109	0.0825688	13	101	0.128713
	40	9	125	0.072	9	155	0.0580645	25	85	0.294118	26	109	0.238532	31	101	0.306931	25	119	0.210084	13	111	0.117117	7	165	0.0424242
	41	23	107	0.214953	7	97	0.0721649	20	74	0.27027	14	87	0.16092	19	67	0.283582	18	95	0.189474	9	96	0.09375	14	118	0.118644
	42	14	109	0.12844	7	159	0.0440252	28	75	0.373333	28	102	0.27451	25	73	0.342466	13	49	0.265306	7	136	0.0514706	18	124	0.145161
	43	9	73	0.123288	13	133	0.0977444	1	67	0.0149254	28	94	0.297872	14	93	0.150538	25	117	0.213675	13	130	0.1	14	179	0.0782123
	44	20	116	0.172414	7	135	0.0518519	23	76	0.302632	26	83	0.313253	16	61	0.262295	23	111	0.207207	9	122	0.0737705	9	109	0.0825688
	45	9	111	0.0810811	9	90	0.1	20	95	0.210526	23	78	0.294872	26	87	0.298851	19	97	0.195876	14	130	0.107692	19	155	0.122581
	46	9	141	0.0638298	14	117	0.119658	28	83	0.337349	26	78	0.333333	26	98	0.265306	23	103	0.223301	7	122	0.057377	7	143	0.048951
	47	13	121	0.107438	13	139	0.0935252	19	94	0.202128	25	112	0.223214	33	95	0.347368	11	51	0.215686	7	105	0.0666667	7	149	0.0469799
	48	7	99	0.0707071	7	100	0.07	25	76	0.328947	23	96	0.239583	25	94	0.265957	35	53	0.660377	14	112	0.125	18	164	0.109756
	49	7	121	0.0578512	18	122	0.147541	18	79	0.227848	7	107	0.0654206	31	97	0.319588	14	78	0.179487	13	129	0.100775	14	129	0.108527
	50	13	93	0.139785	14	141	0.0992908	23	96	0.239583	26	58	0.448276	32	121	0.264463	17	61	0.278689	7	98	0.0714286	13	130	0.1
	51	9	134	0.0671642	14	122	0.114754	26	90	0.288889	25	104	0.240385	31	107	0.28972	31	112	0.276786	9	113	0.079646	14	156	0.0897436
	52	7	119	0.0588235	7	117	0.0598291	26	83	0.313253	25	119	0.210084	1	109	0.00917431	20	75	0.266667	7	130	0.0538462	19	106	0.179245
	53	7	140	0.05	9	141	0.0638298	14	110	0.127273	31	85	0.364706	37	129	0.286822	13	62	0.209677	7	125	0.056	18	126	0.142857
	54	18	129	0.139535	18	139	0.129496	14	99	0.141414	26	113	0.230088	18	77	0.233766	14	102	0.137255	23	111	0.207207	19	104	0.182692			3 hpi subjective dusk
	55	9	120	0.075	9	133	0.0676692	14	133	0.105263	18	108	0.166667	31	86	0.360465	19	99	0.191919	20	98	0.204082	14	110	0.127273			AVG	SEM
	56	13	128	0.101562	14	129	0.108527	1	122	0.00819672	20	108	0.185185	31	80	0.3875	20	75	0.266667	14	109	0.12844	13	139	0.0935252		Col-0 Mock	0.112206	0.0048587
	57	13	103	0.126214	9	143	0.0629371	14	128	0.109375	14	116	0.12069	31	109	0.284404	28	101	0.277228	26	138	0.188406	13	148	0.0878378		Col-0 PmaDG3	0.101213	0.0036016
	58	7	126	0.0555556	7	131	0.0534351	20	93	0.215054	28	107	0.261682	1	98	0.0102041	15	66	0.227273	20	132	0.151515	14	148	0.0945946		lux-1 Mock	0.222739	0.0084224
	59	9	109	0.0825688	9	125	0.072	7	114	0.0614035	25	94	0.265957	32	122	0.262295	13	116	0.112069	13	96	0.135417	19	103	0.184466		lux-1 PmaDG3	0.230558	0.0103593
	60	7	140	0.05	7	153	0.0457516	7	108	0.0648148	9	104	0.0865385	14	108	0.12963	23	116	0.198276	14	116	0.12069	7	118	0.059322		lux-4 Mock	0.244466	0.00801113
	61	14	98	0.142857	18	168	0.107143	9	99	0.0909091	18	122	0.147541	26	105	0.247619	23	83	0.277108	23	111	0.207207	14	110	0.127273		lux-4 PmaDG3	0.233396	0.00772582
	62	7	138	0.0507246	9	125	0.072	18	107	0.168224	19	87	0.218391	18	69	0.26087	20	100	0.2	9	156	0.0576923	14	108	0.12963		LUX-GFP Mock	0.121658	0.00451667
	63	13	136	0.0955882	7	97	0.0721649	13	104	0.125	20	88	0.227273	20	93	0.215054	26	96	0.270833	18	111	0.162162	19	150	0.126667		LUX-GFP PmaDG3	0.118579	0.00361718
	64	9	121	0.0743802	7	96	0.0729167	13	103	0.126214	26	92	0.282609	19	103	0.184466	21	91	0.230769	18	102	0.176471	14	121	0.115702
	65	7	138	0.0507246	9	125	0.072	28	107	0.261682	23	94	0.244681	18	108	0.166667	15	63	0.238095	9	138	0.0652174	10	108	0.0925926
	66	14	145	0.0965517	15	140	0.107143	26	76	0.342105	20	94	0.212766	7	116	0.0603448	26	99	0.262626	14	111	0.126126	14	103	0.135922
	67	18	119	0.151261	19	136	0.139706	28	107	0.261682	26	76	0.342105	28	69	0.405797	21	86	0.244186	13	104	0.125	18	122	0.147541
	68	13	134	0.0970149	14	131	0.10687	19	52	0.365385	20	77	0.25974	25	107	0.233645	15	80	0.1875	19	131	0.145038	13	100	0.13
	69	13	104	0.125	13	135	0.0962963	19	62	0.306452	23	96	0.239583	14	147	0.0952381	26	98	0.265306	20	114	0.175439	18	114	0.157895
	70	13	152	0.0855263	11	142	0.0774648	18	90	0.2	23	88	0.261364	19	115	0.165217	26	94	0.276596	14	147	0.0952381	7	122	0.057377
	71	14	88	0.159091	14	122	0.114754	26	95	0.273684	20	97	0.206186	20	116	0.172414	19	109	0.174312	23	124	0.185484	14	79	0.177215
	72	13	143	0.0909091	7	119	0.0588235	23	81	0.283951	20	93	0.215054	19	95	0.2	25	107	0.233645	14	109	0.12844	20	131	0.152672
	73	14	121	0.115702	14	124	0.112903	26	108	0.240741	19	115	0.165217	25	73	0.342466	18	73	0.246575	9	111	0.0810811	7	138	0.0507246
	74	13	98	0.132653	7	128	0.0546875	18	125	0.144	18	90	0.2	23	126	0.18254	23	77	0.298701	9	166	0.0542169	14	118	0.118644
	75	9	131	0.0687023	9	106	0.0849057	18	82	0.219512	33	95	0.347368	23	93	0.247312	20	79	0.253165	18	116	0.155172	9	113	0.079646
	76	18	108	0.166667	14	130	0.107692	13	86	0.151163	13	92	0.141304	26	88	0.295455	18	119	0.151261	19	125	0.152	13	130	0.1
	77	14	126	0.111111	9	138	0.0652174	18	81	0.222222	39	103	0.378641	32	92	0.347826	14	99	0.141414	26	132	0.19697	7	125	0.056
	78	7	127	0.0551181	13	116	0.112069	31	100	0.31	28	95	0.294737	26	83	0.313253	26	117	0.222222	14	77	0.181818	7	135	0.0518519
	79	7	116	0.0603448	9	130	0.0692308	20	111	0.18018	32	73	0.438356	33	92	0.358696	19	80	0.2375	9	119	0.0756303	20	138	0.144928
	80	18	124	0.145161	9	116	0.0775862	28	106	0.264151	26	66	0.393939	25	90	0.277778	25	103	0.242718	7	74	0.0945946	20	163	0.122699
		7	136	0.0514706	14	135	0.103704	20	103	0.194175	31	77	0.402597	37	110	0.336364	20	103	0.194175	18	86	0.209302	19	119	0.159664
		7	135	0.0518519	9	108	0.0833333	18	104	0.173077	31	111	0.279279	14	98	0.142857	21	84	0.25	14	107	0.130841	13	144	0.0902778
		7	157	0.044586	9	114	0.0789474	20	90	0.222222	26	109	0.238532	13	122	0.106557	23	88	0.261364	26	106	0.245283	14	105	0.133333
		7	133	0.0526316	14	145	0.0965517	18	119	0.151261	25	61	0.409836	26	106	0.245283	23	111	0.207207	18	145	0.124138	14	132	0.106061
		9	110	0.0818182	14	135	0.103704	20	100	0.2	33	93	0.354839	19	122	0.155738	18	104	0.173077	13	83	0.156627	19	109	0.174312
		7	141	0.0496454	9	129	0.0697674	18	103	0.174757	41	146	0.280822	26	116	0.224138	28	114	0.245614	7	109	0.0642202	26	132	0.19697
		7	117	0.0598291	14	112	0.125	13	101	0.128713	26	148	0.175676	18	79	0.227848	20	115	0.173913	13	104	0.125	9	141	0.0638298
		7	133	0.0526316	13	135	0.0962963	14	112	0.125	14	106	0.132075	21	83	0.253012	19	92	0.206522	18	98	0.183673	20	145	0.137931
		14	151	0.0927152	14	108	0.12963	14	115	0.121739	25	127	0.19685	19	83	0.228916	36	133	0.270677	13	88	0.147727	9	114	0.0789474
		18	138	0.130435	9	123	0.0731707	19	103	0.184466	19	97	0.195876	26	128	0.203125	28	98	0.285714	25	92	0.271739	20	112	0.178571
		9	137	0.0656934	7	151	0.0463576	23	53	0.433962	18	104	0.173077	32	116	0.275862	7	101	0.0693069	13	122	0.106557	9	90	0.1
		7	116	0.0603448	14	104	0.134615	14	113	0.123894	13	96	0.135417	19	79	0.240506	31	127	0.244094	7	93	0.0752688	13	101	0.128713
		13	100	0.13	9	121	0.0743802	23	128	0.179688	20	141	0.141844	31	140	0.221429	26	122	0.213115	7	109	0.0642202	13	113	0.115044
		9	149	0.0604027	14	122	0.114754	20	122	0.163934	26	114	0.22807	19	97	0.195876	14	122	0.114754	13	104	0.125	13	110	0.118182
		13	138	0.0942029	7	128	0.0546875	18	121	0.14876	31	103	0.300971	26	121	0.214876	25	110	0.227273	20	103	0.194175	13	127	0.102362
		13	116	0.112069	7	133	0.0526316	28	108	0.259259	20	142	0.140845	23	90	0.255556	17	91	0.186813	23	122	0.188525	20	95	0.210526
		7	108	0.0648148	20	104	0.192308	1	103	0.00970874	23	103	0.223301	23	116	0.198276	23	108	0.212963	13	116	0.112069	10	88	0.113636
		18	104	0.173077	18	86	0.209302	19	92	0.206522	19	121	0.157025	23	133	0.172932	14	99	0.141414	7	135	0.0518519	23	117	0.196581
		13	110	0.118182	9	108	0.0833333	20	133	0.150376	31	90	0.344444	31	87	0.356322	14	103	0.135922	18	125	0.144	14	107	0.130841
		18	117	0.153846	14	115	0.121739	23	119	0.193277	14	114	0.122807	13	97	0.134021	19	62	0.306452	31	151	0.205298	13	88	0.147727
		13	114	0.114035	13	97	0.134021	7	104	0.0673077	32	99	0.323232	9	128	0.0703125	14	91	0.153846	23	125	0.184	14	129	0.108527
		7	151	0.0463576	18	103	0.174757	33	125	0.264	36	112	0.321429	20	115	0.173913	19	88	0.215909	9	143	0.0629371	23	133	0.172932
		32	75	0.426667	14	126	0.111111	33	85	0.388235	7	105	0.0666667	26	109	0.238532	17	73	0.232877	14	134	0.104478	14	154	0.0909091
		7	141	0.0496454	14	106	0.132075	9	95	0.0947368	9	133	0.0676692	23	107	0.214953	17	117	0.145299	7	151	0.0463576	13	98	0.132653
		9	111	0.0810811	20	175	0.114286	28	88	0.318182	13	103	0.126214	26	87	0.298851	20	86	0.232558	25	130	0.192308	18	116	0.155172
		13	122	0.106557	9	141	0.0638298	19	102	0.186275	33	62	0.532258	23	120	0.191667	20	78	0.25641	18	133	0.135338	14	109	0.12844
		14	125	0.112	27	141	0.191489	25	109	0.229358	14	87	0.16092	26	131	0.198473	16	79	0.202532	14	185	0.0756757	13	97	0.134021
		23	161	0.142857	12	120	0.1	26	111	0.234234	19	91	0.208791	20	108	0.185185	20	81	0.246914	9	133	0.0676692	13	135	0.0962963
		14	133	0.105263	18	143	0.125874	31	107	0.28972	20	101	0.19802	7	99	0.0707071	23	87	0.264368	9	115	0.0782609
		13	164	0.0792683	23	104	0.221154	14	94	0.148936	28	80	0.35	20	122	0.163934	25	103	0.242718	18	173	0.104046
		13	157	0.0828025	13	130	0.1	23	73	0.315068	26	74	0.351351	25	68	0.367647	19	97	0.195876	14	107	0.130841
		7	151	0.0463576	14	119	0.117647	19	79	0.240506	14	98	0.142857	28	90	0.311111	28	104	0.269231	14	133	0.105263
		7	130	0.0538462	14	122	0.114754	23	106	0.216981	23	111	0.207207							13	136	0.0955882
		20	134	0.149254	13	133	0.0977444	26	85	0.305882	37	50	0.74							14	156	0.0897436
		18	125	0.144	19	138	0.137681	20	90	0.222222	7	103	0.0679612							9	107	0.0841121
		14	150	0.0933333	26	109	0.238532	18	98	0.183673	19	110	0.172727							13	121	0.107438
		9	122	0.0737705	13	116	0.112069				25	79	0.316456							7	112	0.0625
		14	133	0.105263	9	103	0.0873786				26	71	0.366197							23	96	0.239583
		13	128	0.101562	9	137	0.0656934				20	121	0.165289							18	129	0.139535
		14	131	0.10687	13	126	0.103175				7	135	0.0518519							20	104	0.192308
		13	128	0.101562	9	139	0.0647482				7	122	0.057377							20	128	0.15625
		13	134	0.0970149	13	109	0.119266				7	138	0.0507246							31	126	0.246032
		9	138	0.0652174	9	146	0.0616438				19	102	0.186275
		18	149	0.120805	13	176	0.0738636				1	129	0.00775194
		13	145	0.0896552	14	119	0.117647				7	106	0.0660377
		14	135	0.103704	19	133	0.142857				26	93	0.27957
		14	117	0.119658	9	132	0.0681818				18	84	0.214286
		23	140	0.164286	14	122	0.114754				26	116	0.224138
		14	109	0.12844	13	144	0.0902778				9	98	0.0918367
		14	116	0.12069	9	134	0.0671642				14	116	0.12069
		14	108	0.12963							20	106	0.188679
		14	128	0.109375							18	111	0.162162
		14	141	0.0992908
		13	151	0.0860927
		18	126	0.142857
		14	119	0.117647
		13	126	0.103175
	AVG			0.112206			0.101213			0.222739			0.230558			0.244466			0.233396			0.121658			0.118579
	SEM			0.0048587			0.0036016			0.0084224			0.0103593			0.00801113			0.00772582			0.00451667			0.00361718

## Sheet: FigS5
Source Data Figure S5	qRT-PCR data
		Raw Ct Values					Calculated ICS1 transcript levels relative to PDF2.1
		ICS1	PDF2.1			ICS1
	Col-0, ZT1	24.3086	22.8422		Col-0, ZT1	0.359891
		24.2781	22.8262			0.367574
	lux-1, ZT1	24.2363	22.7948		lux-1, ZT1	0.36514			AVG	SD
		24.0923	22.7708			0.40347		Col-0, ZT1	0.363732	0.0054331
	acd6-1, ZT1	19.4456	22.7425		acd6-1, ZT1	10.5359		lux-1, ZT1	0.384305	0.0271036
		19.4529	22.9432			10.4823		acd6-1, ZT1	10.5091	0.0379077
	acd6-1lux-1, ZT1	21.2038	22.2888		acd6-1lux-1, ZT1	2.10001		acd6-1lux-1, ZT1	2.00245	0.137961
		21.3445	22.2596			1.9049		Col-0, ZT13	0.395858	0.010345
	Col-0, ZT13	24.2897	22.9035		Col-0, ZT13	0.403173		lux-1, ZT13	0.420582	0.0263886
		24.343	23.0548			0.388543		acd6-1, ZT13	5.6534	0
	lux-1, ZT13	24.1466	22.9993		lux-1, ZT13	0.439241		acd6-1lux-1, ZT13	5.18428	0.267318
		24.2747	22.92			0.401922
	acd6-1, ZT13	19.5019	21.8847		acd6-1, ZT13	5.6534
		19.5019	22.1173			5.6534
	acd6-1lux-1, ZT13	19.7425	22.0664		acd6-1lux-1, ZT13	4.99526
		19.6373	22.0598			5.3733
		Raw Ct Values					Calculated EDS1 transcript levels relative to PDF2.1
		EDS1	PDF2.1			EDS1
	Col-0, ZT1	24.0733	24.2745		Col-0, ZT1	1.03445
		24.3006	23.9697			0.883625
	lux-1, ZT1	23.7024	23.7324		lux-1, ZT1	0.91395			AVG	SD
		25.0571	23.4128			0.357376		Col-0, ZT1	0.959038	0.10665
	acd6-1, ZT1	20.8727	23.9559		acd6-1, ZT1	7.98975		lux-1, ZT1	0.635663	0.393557
		20.7815	23.7859			8.51149		acd6-1, ZT1	8.25062	0.368927
	acd6-1lux-1, ZT1	21.1762	23.6392		acd6-1lux-1, ZT1	5.15252		acd6-1lux-1, ZT1	4.56755	0.827269
		21.5477	23.4437			3.98258		Col-0, ZT13	1.19562	0.242076
	Col-0, ZT13	24.0787	24.0903		Col-0, ZT13	1.02444		lux-1, ZT13	1.20252	0.237675
		23.6627	24.1368			1.36679		acd6-1, ZT13	4.312	2.1476
	lux-1, ZT13	23.227	23.6203		lux-1, ZT13	1.37058		acd6-1lux-1, ZT13	6.12682	0.913547
		23.6329	23.7434			1.03446
	acd6-1, ZT13	21.5996	23.0707		acd6-1, ZT13	2.79342
		20.538	23.0926			5.83059
	acd6-1lux-1, ZT13	20.2574	22.9768		acd6-1lux-1, ZT13	6.7728
		20.5627	23.0574			5.48085
		Raw Ct Values					Calculated PAD4 transcript levels relative to PDF2.1
		PAD4	PDF2.1			PAD4
	Col-0, ZT1	23.4676	22.8422		Col-0, ZT1	0.644649
		23.5579	22.8262			0.605564
	lux-1, ZT1	22.8973	22.7948		lux-1, ZT1	0.923665			AVG	SD
		22.9353	22.7708			0.899703		Col-0, ZT1	0.625107	0.0276378
	acd6-1, ZT1	19.3252	22.7425		acd6-1, ZT1	11.453		lux-1, ZT1	0.911684	0.0169442
		19.5814	22.9432			9.58906		acd6-1, ZT1	10.521	1.31798
	acd6-1lux-1, ZT1	20.6994	22.2888		acd6-1lux-1, ZT1	2.97897		acd6-1lux-1, ZT1	2.93973	0.0554894
		20.7379	22.2596			2.9005		Col-0, ZT13	1.68198	0.0218025
	Col-0, ZT13	22.2158	22.9035		Col-0, ZT13	1.6974		lux-1, ZT13	1.86004	0
		22.2423	23.0548			1.66656		acd6-1, ZT13	7.91595	0.605823
	lux-1, ZT13	22.0643	22.9993		lux-1, ZT13	1.86004		acd6-1lux-1, ZT13	7.46335	0.0369355
		22.0643	22.92			1.86004
	acd6-1, ZT13	19.0965	21.8847		acd6-1, ZT13	7.48757
		18.9402	22.1173			8.34433
	acd6-1lux-1, ZT13	19.1582	22.0664		acd6-1lux-1, ZT13	7.48947
		19.1683	22.0598			7.43723
		Raw Ct Values					Calculated NPR1 transcript levels relative to PDF2.1
		NPR1	PDF2.1			NPR1
	Col-0, ZT1	23.5563	24.2745		Col-0, ZT1	1.48024
		23.3448	23.9697			1.71396
	lux-1, ZT1	23.0403	23.7324		lux-1, ZT1	1.44624			AVG	SD
		23.0263	23.4128			1.46033		Col-0, ZT1	1.5971	0.165263
	acd6-1, ZT1	21.7711	23.9559		acd6-1, ZT1	4.28644		lux-1, ZT1	1.45329	0.009961
		21.5781	23.7859			4.89987		acd6-1, ZT1	4.59316	0.433763
	acd6-1lux-1, ZT1	22.1988	23.6392		acd6-1lux-1, ZT1	2.53611		acd6-1lux-1, ZT1	2.72849	0.272071
		21.995	23.4437			2.92088		Col-0, ZT13	2.18236	0.0408175
	Col-0, ZT13	23.0069	24.0903		Col-0, ZT13	2.1535		lux-1, ZT13	2.42689	0.247714
		22.9687	24.1368			2.21122		acd6-1, ZT13	3.26613	0.170455
	lux-1, ZT13	22.3022	23.6203		lux-1, ZT13	2.60205		acd6-1lux-1, ZT13	3.24298	0.341685
		22.5108	23.7434			2.25173
	acd6-1, ZT13	21.4283	23.0707		acd6-1, ZT13	3.1456
		21.3218	23.0926			3.38666
	acd6-1lux-1, ZT13	21.2161	22.9768		acd6-1lux-1, ZT13	3.48459
		21.4315	23.0574			3.00137
		Raw Ct Values					Calculated PR1 transcript levels relative to PDF2.1
		PR1	PDF2.1			PR1
	Col-0, ZT1	24.5506	25.9209		Col-0, ZT1	2.3715
		24.4186	25.6893			2.59869
		24.4058	25.779			2.62191
	lux-1, ZT1	21.4119	25.0272		lux-1, ZT1	10.8187			AVG	SD
		21.8367	24.5695			8.05963		Col-0, ZT1	2.5307	0.138356
		21.8803	24.9455			7.81978		lux-1, ZT1	8.89938	1.66652
	acd6-1, ZT1	16.2288	25.3754		acd6-1, ZT1	531.065		acd6-1, ZT1	538.291	28.0038
		16.1287	25.1445			569.2		acd6-1lux-1, ZT1	468.045	23.9631
		16.2742	25.3248			514.609		Col-0, ZT13	10.4217	0.727124
	acd6-1lux-1, ZT1	16.2436	25.0236		acd6-1lux-1, ZT1	440.962		lux-1, ZT13	32.561	0.220978
		16.1312	25.0352			476.677		acd6-1, ZT13	686.962	37.3082
		16.1018	25.0254			486.497		acd6-1lux-1, ZT13	418.675	11.4439
	Col-0, ZT13	22.1292	25.6476		Col-0, ZT13	10.1676
		21.9843	25.3545			11.2418
		22.1742	25.4233			9.85579
	lux-1, ZT13	20.1908	25.2817		lux-1, ZT13	32.3414
		20.1812	25.1444			32.5583
		20.1713	25.1924			32.7834
	acd6-1, ZT13	14.8795	24.3159		acd6-1, ZT13	698.013
		14.9927	24.3379			645.377
		14.8398	24.3262			717.496
	acd6-1lux-1, ZT13	15.4946	24.3569		acd6-1lux-1, ZT13	431.757
		15.5674	24.1846			410.522
		15.5561	24.2047			413.745
		Raw Ct Values					Calculated JAZ5 transcript levels relative to PDF2.1
		JAZ5	PDF2.1			JAZ5
	Col-0, ZT1	21.1993	22.8024		Col-0, ZT1	2.85879
		21.5085	22.627			2.30738
	lux-1, ZT1	22.0256	23.0626		lux-1, ZT1	1.63154			AVG	SD
		22.0387	22.4011			1.61684		Col-0, ZT1	2.58309	0.389904
	acd6-1, ZT1	20.0243	22.3634		acd6-1, ZT1	5.06638		lux-1, ZT1	1.62419	0.0103972
		19.8524	22.3671			5.70734		acd6-1, ZT1	5.38686	0.453231
	acd6-1lux-1, ZT1	21.6433	22.4052		acd6-1lux-1, ZT1	1.58153		acd6-1lux-1, ZT1	1.32621	0.361075
		22.2058	22.2039			1.07089		Col-0, ZT13	2.25261	0.0334867
	Col-0, ZT13	21.2536	22.3419		Col-0, ZT13	2.22893		lux-1, ZT13	3.65968	0.602082
		21.2233	22.478			2.27629		acd6-1, ZT13	6.64381	0.152032
	lux-1, ZT13	20.3214	22.208		lux-1, ZT13	4.08542		acd6-1lux-1, ZT13	4.69611	0.855315
		20.6586	22.4958			3.23395
	acd6-1, ZT13	19.4027	22.0949		acd6-1, ZT13	6.53631
		19.356	22.1275			6.75131
	acd6-1lux-1, ZT13	19.3066	21.6328		acd6-1lux-1, ZT13	5.30091
		19.6803	21.7929			4.09131
		Raw Ct Values					Calculated MYC2 transcript levels relative to PDF2.1
		MYC2	PDF2.1			MYC2
	Col-0, ZT1	21.1099	22.8024		Col-0, ZT1	3.04164
		20.7025	22.627			4.03394
	lux-1, ZT1	21.3997	23.0626		lux-1, ZT1	2.51767			AVG	SD
		21.4673	22.4011			2.40249		Col-0, ZT1	3.53779	0.701665
	acd6-1, ZT1	20.0405	22.3634		acd6-1, ZT1	5.00969		lux-1, ZT1	2.46008	0.0814424
		19.2993	22.3671			8.37401		acd6-1, ZT1	6.69185	2.37893
	acd6-1lux-1, ZT1	21.0424	22.4052		acd6-1lux-1, ZT1	2.39852		acd6-1lux-1, ZT1	2.15046	0.350808
		21.3768	22.2039			1.9024		Col-0, ZT13	3.68236	0.98837
	Col-0, ZT13	20.2786	22.3419		Col-0, ZT13	4.38124		lux-1, ZT13	4.66168	0.222676
		20.8329	22.478			2.98348		acd6-1, ZT13	5.57739	0.626897
	lux-1, ZT13	20.0831	22.208		lux-1, ZT13	4.81914		acd6-1lux-1, ZT13	4.18362	0.184096
		20.1806	22.4958			4.50422
	acd6-1, ZT13	19.5213	22.0949		acd6-1, ZT13	6.02067
		19.7511	22.1275			5.1341
	acd6-1lux-1, ZT13	19.6937	21.6328		acd6-1lux-1, ZT13	4.05345
		19.6039	21.7929			4.3138
		Raw Ct Values					Calculated PDF1.2 transcript levels relative to PDF2.1
		PDF1.2	PDF2.1			PDF1.2
	Col-0, ZT1	33.2563	22.8024		Col-0, ZT1	0.000670915
		35.0157	22.627			0.000198173
	lux-1, ZT1	29.0059	23.0626		lux-1, ZT1	0.0129215			AVG	SD
		29.0282	22.4011			0.0127239		Col-0, ZT1	0.000434544	0.000334279
	acd6-1, ZT1	27.2995	22.3634		acd6-1, ZT1	0.0327081		lux-1, ZT1	0.0128227	0.00013977
		27.3406	22.3671			0.0317889		acd6-1, ZT1	0.0322485	0.00064998
	acd6-1lux-1, ZT1	26.8379	22.4052		acd6-1lux-1, ZT1	0.0431846		acd6-1lux-1, ZT1	0.0465294	0.00473016
		26.6301	22.2039			0.0498741		Col-0, ZT13	0.0232648	0.005432
	Col-0, ZT13	27.6152	22.3419		Col-0, ZT13	0.0271058		lux-1, ZT13	0.108639	0.00212566
		28.096	22.478			0.0194238		acd6-1, ZT13	0.112351	0.00624655
	lux-1, ZT13	25.5345	22.208		lux-1, ZT13	0.110142		acd6-1lux-1, ZT13	0.0848423	0.00796072
		25.5744	22.4958			0.107136
	acd6-1, ZT13	25.2095	22.0949		acd6-1, ZT13	0.116768
		25.323	22.1275			0.107934
	acd6-1lux-1, ZT13	25.1793	21.6328		acd6-1lux-1, ZT13	0.0904713
		25.371	21.7929			0.0792132
		Raw Ct Values					Calculated VSP1 transcript levels relative to PDF2.1
		VSP1	PDF2.1			VSP1
	Col-0, ZT1	22.4164	22.8024		Col-0, ZT1	1.22969
		22.3204	22.627			1.31432
	lux-1, ZT1	18.3784	23.0626		lux-1, ZT1	20.4416			AVG	SD
		18.8988	22.4011			14.2512		Col-0, ZT1	1.272	0.0598458
	acd6-1, ZT1	21.5861	22.3634		acd6-1, ZT1	1.71609		lux-1, ZT1	17.3464	4.37726
		21.2841	22.3671			2.11577		acd6-1, ZT1	1.91593	0.282619
	acd6-1lux-1, ZT1	20.7161	22.4052		acd6-1lux-1, ZT1	3.00737		acd6-1lux-1, ZT1	3.50252	0.70024
		20.3054	22.2039			3.99766		Col-0, ZT13	15.5613	0.28727
	Col-0, ZT13	18.4313	22.3419		Col-0, ZT13	15.7644		lux-1, ZT13	64.8597	1.86404
		18.469	22.478			15.3582		acd6-1, ZT13	7.55493	1.51592
	lux-1, ZT13	16.3036	22.208		lux-1, ZT13	66.1778		acd6-1lux-1, ZT13	9.65758	4.46385
		16.3623	22.4958			63.5417
	acd6-1, ZT13	19.0024	22.0949		acd6-1, ZT13	8.62684
		19.4145	22.1275			6.48301
	acd6-1lux-1, ZT13	19.0122	21.6328		acd6-1lux-1, ZT13	6.50116
		18.0332	21.7929			12.814
		Raw Ct Values					Calculated VSP2 transcript levels relative to PDF2.1
		VSP2	PDF2.1			VSP2
	Col-0, ZT1	21.4432	22.8024		Col-0, ZT1	2.41422
		21.4204	22.627			2.45254
	lux-1, ZT1	18.38	23.0626		lux-1, ZT1	20.4194			AVG	SD
		19.0037	22.4011			13.2522		Col-0, ZT1	2.43338	0.0270996
	acd6-1, ZT1	21.8456	22.3634		acd6-1, ZT1	1.43363		lux-1, ZT1	16.8358	5.06797
		21.733	22.3671			1.55002		acd6-1, ZT1	1.49182	0.082301
	acd6-1lux-1, ZT1	21.0329	22.4052		acd6-1lux-1, ZT1	2.41433		acd6-1lux-1, ZT1	2.39748	0.0238355
		21.0532	22.2039			2.38063		Col-0, ZT13	10.9344	1.58548
	Col-0, ZT13	19.1152	22.3419		Col-0, ZT13	9.81328		lux-1, ZT13	29.2865	3.5252
		18.8183	22.478			12.0555		acd6-1, ZT13	3.59865	0.288067
	lux-1, ZT13	17.6081	22.208		lux-1, ZT13	26.7938		acd6-1lux-1, ZT13	3.85644	0.16181
		17.3619	22.4958			31.7792
	acd6-1, ZT13	20.3478	22.0949		acd6-1, ZT13	3.39496
		20.1843	22.1275			3.80235
	acd6-1lux-1, ZT13	19.8091	21.6328		acd6-1lux-1, ZT13	3.74202
		19.7234	21.7929			3.97085
		Raw Ct Values					Calculated LUX transcript levels relative to PDF2.1
		LUX	PDF2.1			LUX
	Col-0, ZT1	26.0468	25.1091		Col-0, ZT1	0.530493
		26.0383	25.1554			0.533624
	lux-1, ZT1	23.4688	25.3358		lux-1, ZT1	3.18622			AVG	SD
		24.1641	24.9455			1.96773		Col-0, ZT1	0.532059	0.00221372
	acd6-1, ZT1	24.6285	25.1233		acd6-1, ZT1	1.39901		lux-1, ZT1	2.57697	0.861598
		24.4741	25.1024			1.55697		acd6-1, ZT1	1.47799	0.111695
	acd6-1lux-1, ZT1	23.7078	25.0236		acd6-1lux-1, ZT1	2.49953		acd6-1lux-1, ZT1	2.6095	0.155515
		23.5861	25.0352			2.71946		Col-0, ZT13	2.57995	0.103535
	Col-0, ZT13	24.0942	25.679		Col-0, ZT13	2.65316		lux-1, ZT13	12.1521	0.00203026
		24.1761	25.3248			2.50674		acd6-1, ZT13	2.28886	0.385316
	lux-1, ZT13	21.6097	25.2817		lux-1, ZT13	12.1536		acd6-1lux-1, ZT13	12.0875	2.88437
		21.6101	25.1444			12.1507
	acd6-1, ZT13	23.7611	25.3262		acd6-1, ZT13	2.56132
		24.1062	24.9097			2.0164
	acd6-1lux-1, ZT13	20.9419	24.3569		acd6-1lux-1, ZT13	10.048
		20.4503	24.1846			14.1271
		Raw Ct Values					Calculated PRR5 transcript levels relative to PDF2.1
		PRR5	PDF2.1			PRR5
	Col-0, ZT1	31.9041	23.7929		Col-0, ZT1	0.00348794
		31.0782	23.6886			0.00618301
	lux-1, ZT1	28.2873	23.7324		lux-1, ZT1	0.0381055			AVG	SD
		28.233	23.4128			0.0395687		Col-0, ZT1	0.00483548	0.0019057
	acd6-1, ZT1	26.6464	23.8479		acd6-1, ZT1	0.127375		lux-1, ZT1	0.0388371	0.00103461
		27.762	23.4992			0.0587833		acd6-1, ZT1	0.0930789	0.0485014
	acd6-1lux-1, ZT1	27.0718	23.6392		acd6-1lux-1, ZT1	0.0869764		acd6-1lux-1, ZT1	0.079165	0.011047
		27.3574	23.4437			0.0713536		Col-0, ZT13	0.0678891	0.0438889
	Col-0, ZT13	27.31	23.8331		Col-0, ZT13	0.0989232		lux-1, ZT13	0.113787	0.00584088
		28.7345	24.1119			0.036855		acd6-1, ZT13	0.059057	0.0251997
	lux-1, ZT13	27.0128	23.6203		lux-1, ZT13	0.109657		acd6-1lux-1, ZT13	0.115485	0.0476307
		26.9081	23.7434			0.117917
	acd6-1, ZT13	28.2473	24.0718		acd6-1, ZT13	0.0412381
		27.3487	23.223			0.0768759
	acd6-1lux-1, ZT13	26.2133	22.9768		acd6-1lux-1, ZT13	0.149165
		27.0799	23.0574			0.0818051
		Raw Ct Values					Calculated LNK1 transcript levels relative to PDF2.1
		LNK1	PDF2.1			LNK1
	Col-0, ZT1	21.6131	22.8024		Col-0, ZT1	2.146
		21.6246	22.627			2.12894
	lux-1, ZT1	21.7745	23.0626		lux-1, ZT1	1.94174			AVG	SD
		22.0311	22.4011			1.62529		Col-0, ZT1	2.13747	0.0120635
	acd6-1, ZT1	21.4543	22.3634		acd6-1, ZT1	1.88029		lux-1, ZT1	1.78352	0.223765
		21.3462	22.3671			2.02653		acd6-1, ZT1	1.95341	0.103404
	acd6-1lux-1, ZT1	21.145	22.4052		acd6-1lux-1, ZT1	2.23393		acd6-1lux-1, ZT1	2.20267	0.0442035
		21.1859	22.2039			2.17142		Col-0, ZT13	0.0146574	0.000831094
	Col-0, ZT13	28.5612	22.3419		Col-0, ZT13	0.0140698		lux-1, ZT13	0.150118	0.012391
		28.4455	22.478			0.0152451		acd6-1, ZT13	0.0310847	0.00580939
	lux-1, ZT13	25.0059	22.208		lux-1, ZT13	0.15888		acd6-1lux-1, ZT13	0.0999639	0.00110338
		25.1745	22.4958			0.141356
	acd6-1, ZT13	26.9398	22.0949		acd6-1, ZT13	0.0351925
		27.3233	22.1275			0.0269768
	acd6-1lux-1, ZT13	25.0241	21.6328		acd6-1lux-1, ZT13	0.100744
		25.0466	21.7929			0.0991837
		Raw Ct Values					Calculated LNK2 transcript levels relative to PDF2.1
		LNK2	PDF2.1			LNK2
	Col-0, ZT1	20.342	22.8024		Col-0, ZT1	5.17922
		20.387	22.627			5.01998
	lux-1, ZT1	20.8814	23.0626		lux-1, ZT1	3.60605			AVG	SD
		20.8395	22.4011			3.71226		Col-0, ZT1	5.0996	0.112603
	acd6-1, ZT1	20.2989	22.3634		acd6-1, ZT1	4.18822		lux-1, ZT1	3.65915	0.0751015
		20.2518	22.3671			4.32718		acd6-1, ZT1	4.2577	0.0982611
	acd6-1lux-1, ZT1	20.4778	22.4052		acd6-1lux-1, ZT1	3.54755		acd6-1lux-1, ZT1	3.56705	0.0275794
		20.462	22.2039			3.58656		Col-0, ZT13	0.0151272	0.00689786
	Col-0, ZT13	29.0182	22.3419		Col-0, ZT13	0.0102497		lux-1, ZT13	0.11215	0.00305996
		28.0535	22.478			0.0200047		acd6-1, ZT13	0.0397176	0.00580582
	lux-1, ZT13	25.5365	22.208		lux-1, ZT13	0.109986		acd6-1lux-1, ZT13	0.0708938	0.00693667
		25.4808	22.4958			0.114313
	acd6-1, ZT13	26.6234	22.0949		acd6-1, ZT13	0.0438229
		26.9227	22.1275			0.0356123
	acd6-1lux-1, ZT13	25.4346	21.6328		acd6-1lux-1, ZT13	0.0757987
		25.6345	21.7929			0.0659888
		Raw Ct Values					Calculated PRR7 transcript levels relative to PDF2.1
		PRR7	PDF2.1			PRR7
	Col-0, ZT1	22.09	24.2745		Col-0, ZT1	4.09002
		22.0316	23.9697			4.25918
	lux-1, ZT1	21.4493	23.7324		lux-1, ZT1	4.35688			AVG	SD
		21.3037	23.4128			4.81944		Col-0, ZT1	4.1746	0.119613
	acd6-1, ZT1	21.4092	23.9559		acd6-1, ZT1	5.50869		lux-1, ZT1	4.58816	0.32708
		21.3419	23.7859			5.77185		acd6-1, ZT1	5.64027	0.186086
	acd6-1lux-1, ZT1	20.9976	23.6392		acd6-1lux-1, ZT1	5.83146		acd6-1lux-1, ZT1	6.00077	0.239444
		20.9162	23.4437			6.17009		Col-0, ZT13	0.493521	0.00927209
	Col-0, ZT13	25.1516	24.0903		Col-0, ZT13	0.486965		lux-1, ZT13	1.89672	0.265264
		25.1133	24.1368			0.500077		acd6-1, ZT13	0.490776	0.0187146
	lux-1, ZT13	22.9085	23.6203		lux-1, ZT13	1.70915		acd6-1lux-1, ZT13	1.39301	0.192331
		22.6223	23.7434			2.08429
	acd6-1, ZT13	24.148	23.0707		acd6-1, ZT13	0.477542
		24.0701	23.0926			0.504009
	acd6-1lux-1, ZT13	22.6871	22.9768		acd6-1lux-1, ZT13	1.25701
		22.4045	23.0574			1.52901
		Raw Ct Values					Calculated PRR9 transcript levels relative to PDF2.1
		PRR9	PDF2.1			PRR9
	Col-0, ZT1	22.6043	24.2745		Col-0, ZT1	2.86363
		22.6605	23.9697			2.75419
	lux-1, ZT1	22.6164	23.7324		lux-1, ZT1	1.94014			AVG	SD
		22.4723	23.4128			2.14395		Col-0, ZT1	2.80891	0.0773854
	acd6-1, ZT1	22.649	23.9559		acd6-1, ZT1	2.33246		lux-1, ZT1	2.04205	0.144114
		22.603	23.7859			2.40808		acd6-1, ZT1	2.37027	0.0534696
	acd6-1lux-1, ZT1	22.5281	23.6392		acd6-1lux-1, ZT1	2.0186		acd6-1lux-1, ZT1	2.00932	0.0131217
		22.5414	23.4437			2.00004		Col-0, ZT13	0.00302871	0.000446921
	Col-0, ZT13	32.3374	24.0903		Col-0, ZT13	0.00334473		lux-1, ZT13	0.0697136	0.00273618
		32.6396	24.1368			0.00271269		acd6-1, ZT13	0.0121905	0.00145069
	lux-1, ZT13	27.5648	23.6203		lux-1, ZT13	0.0677789		acd6-1lux-1, ZT13	0.0194525	0.00114831
		27.4848	23.7434			0.0716484
	acd6-1, ZT13	29.5666	23.0707		acd6-1, ZT13	0.0111647
		29.3232	23.0926			0.0132162
	acd6-1lux-1, ZT13	28.7625	22.9768		acd6-1lux-1, ZT13	0.0186405
		28.642	23.0574			0.0202644

## Sheet: FigS6
Source Data Figure S6	qRT-PCR data
		Raw Ct Values					Calculated PRR9 transcript levels relative to PDF2.1
		PRR9	PDF2.1			PRR9
	Col-0, 0h	25.0175	25.3034		Col-0, 0h	1.1475
		25.1006	25.1284			1.08325
	Col-0, 6h	26.4932	24.9421		Col-0, 6h	0.301066			AVG	SD
		26.3986	24.5805			0.321463		Col-0, 0h	1.11538	0.0454316
	Col-0, 12h	32.7136	24.7468		Col-0, 12h	0.00399725		Col-0, 6h	0.311265	0.0144228
		32.9095	24.7468			0.00348965		Col-0, 12h	0.00374345	0.000358928
	Col-0, 18h	32.6025	24.2599		Col-0, 18h	0.00302144		Col-0, 18h	0.00253779	0.000683987
		33.1592	24.2039			0.00205413		Col-0, 24h	2.80124	0.00323017
	Col-0, 24h	23.094	24.5789		Col-0, 24h	2.79895		lux-1, 0h	4.89893	0.15016
		23.0916	24.5789			2.80352		lux-1, 6h	1.62515	0.260193
	lux-1, 0h	29.7974	24.4285		lux-1, 0h	4.79275		lux-1, 12h	0.48036	0.0532459
		29.6539	24.7942			5.00511		lux-1, 18h	0.0166992	0.00285817
	lux-1, 6h	23.1297	24.6691		lux-1, 6h	1.80914		lux-1, 24h	10.4319	0.713682
		23.1954	24.5398			1.44117
	lux-1, 12h	31.6481	29.0231		lux-1, 12h	0.442709
		31.7854	28.877			0.51801
	lux-1, 18h	26.6934	24.6337		lux-1, 18h	0.0146781
		26.6097	24.4741			0.0187202
	lux-1, 24h	27.4121	24.3826		lux-1, 24h	9.92725
		27.3153	24.3133			10.9365
		Raw Ct Values					Calculated PRR7 transcript levels relative to PDF2.1
		PRR7	PDF2.1			PRR7
	Col-0, 0h	22.643	25.3034		Col-0, 0h	5.95009
		22.4063	25.1284			7.01128
	Col-0, 6h	20.7597	24.9421		Col-0, 6h	16.0178			AVG	SD
		20.807	24.5805			15.5009		Col-0, 0h	6.48069	0.750375
	Col-0, 12h	25.7103	24.7468		Col-0, 12h	0.512794		Col-0, 6h	15.7593	0.365504
		25.9366	24.7468			0.438359		Col-0, 12h	0.475576	0.0526333
	Col-0, 18h	28.2609	24.2599		Col-0, 18h	0.0612581		Col-0, 18h	0.0633225	0.00291939
		28.1668	24.2039			0.0653868		Col-0, 24h	5.25273	0.511326
	Col-0, 24h	22.2887	24.5789		Col-0, 24h	4.89117		lux-1, 0h	20.2791	1.16365
		22.0898	24.5789			5.61429		lux-1, 6h	41.0106	1.86693
	lux-1, 0h	20.212	24.4285		lux-1, 0h	21.1019		lux-1, 12h	6.90713	0.34202
		20.3292	24.7942			19.4562		lux-1, 18h	4.05721	0.609958
	lux-1, 6h	19.2008	24.6691		lux-1, 6h	42.3307		lux-1, 24h	21.4136	2.30061
		19.2937	24.5398			39.6905
	lux-1, 12h	26.2134	29.0231		lux-1, 12h	6.66529
		26.1123	28.877			7.14898
	lux-1, 18h	22.3877	24.6337		lux-1, 18h	4.48851
		22.6956	24.4741			3.6259
	lux-1, 24h	19.8219	24.3826		lux-1, 24h	23.0404
		20.0415	24.3133			19.7869
		Raw Ct Values					Calculated PRR5 transcript levels relative to PDF2.1
		PRR5	PDF2.1			PRR5
	Col-0, 0h	33.7688	23.6426		Col-0, 0h	0.00101682
		33.9692	24.0116			0.000884991
	Col-0, 6h	24.7296	23.8643		Col-0, 6h	0.515747			AVG	SD
		24.7808	23.6844			0.497757		Col-0, 0h	0.000950904	9.32144e-05
	Col-0, 12h	27.9681	23.7368		Col-0, 12h	0.0521612		Col-0, 6h	0.506752	0.0127215
		27.8721	23.6777			0.0557513		Col-0, 12h	0.0539562	0.00253861
	Col-0, 18h	28.2982	23.8326		Col-0, 18h	0.0455791		Col-0, 18h	0.0509137	0.00754423
		27.9947	23.8528			0.0562483		Col-0, 24h	0.000678349	8.01723e-05
	Col-0, 24h	34.0704	23.6545		Col-0, 24h	0.000735039		lux-1, 0h	0.0289053	0.00203095
		34.3121	23.6665			0.000621659		lux-1, 6h	2.71739	0.0874883
	lux-1, 0h	29.7974	24.4285		lux-1, 0h	0.0274692		lux-1, 12h	0.147107	0.00989047
		29.6539	24.7942			0.0303414		lux-1, 18h	0.233739	0.00959206
	lux-1, 6h	23.1297	24.6691		lux-1, 6h	2.77925		lux-1, 24h	0.123714	0.00586685
		23.1954	24.5398			2.65552
	lux-1, 12h	31.6481	29.0231		lux-1, 12h	0.154101
		31.7854	28.877			0.140114
	lux-1, 18h	26.6934	24.6337		lux-1, 18h	0.226956
		26.6097	24.4741			0.240522
	lux-1, 24h	27.4121	24.3826		lux-1, 24h	0.119565
		27.3153	24.3133			0.127862
		Raw Ct Values					Calculated LUX transcript levels relative to PDF2.1
		LUX	PDF2.1			LUX
	Col-0, 0h	27.387	23.6426		Col-0, 0h	0.0847946
		27.779	24.0116			0.0646183
	Col-0, 6h	25.1519	23.8643		Col-0, 6h	0.384877			AVG	SD
		25.1293	23.6844			0.390936		Col-0, 0h	0.0747065	0.0142668
	Col-0, 12h	23.8135	23.7368		Col-0, 12h	0.928974		Col-0, 6h	0.387906	0.00428448
		23.7703	23.6777			0.957243		Col-0, 12h	0.943109	0.0199892
	Col-0, 18h	26.1045	23.8326		Col-0, 18h	0.208518		Col-0, 18h	0.203377	0.00727069
		26.1774	23.8528			0.198236		Col-0, 24h	0.0445412	0.00269559
	Col-0, 24h	28.2123	23.6545		Col-0, 24h	0.0426352		lux-1, 0h	0.479206	0.0584492
		28.0887	23.6665			0.0464473		lux-1, 6h	4.33619	0.0210136
	lux-1, 0h	26.7634	25.7695		lux-1, 0h	0.520536		lux-1, 12h	9.17696	0.118564
		27.0129	25.8735			0.437876		lux-1, 18h	2.69169	0.0823101
	lux-1, 6h	23.3188	25.3858		lux-1, 6h	4.32133		lux-1, 24h	0.307546	0.00180056
		23.3089	25.4747			4.35105
	lux-1, 12h	22.6031	25.9348		lux-1, 12h	9.09312
		22.5767	25.6409			9.26079
	lux-1, 18h	24.1172	25.5498		lux-1, 18h	2.74989
		24.1796	25.6033			2.63348
	lux-1, 24h	27.1722	25.4456		lux-1, 24h	0.308819
		27.1842	25.5085			0.306273

## Sheet: FigS7
Source Data Figure S7	qRT-PCR data
	Raw Ct Values						Calculated LUX, CCA1, GRP7 transcript levels relative to PDF2.1					AVG	LUX	CCA1	GRP7
												Col-0, 0h	9.6535	0.939716	31.5565
		PDF2.1	LUX	CCA1	GRP7			LUX	CCA1	GRP7		Col-0, mock, 1h	6.73572	1.54538	28.9478
	Col-0, 0h	25.3067	21.9751	25.5956	20.3754		Col-0, 0h	11.2517	0.914815	34.1031		Col-0, mock, 6h	19.9663	2.08002	82.5846
		25.6277	22.4573	25.5192	20.6087			8.05526	0.964618	29.0099		Col-0, mock, 24h	15.5376	2.11218	28.3138
	Col-0, mock, 1h	25.5869	22.6709	24.9495	20.7365		Col-0, mock, 1h	7.47855	1.54129	28.5847		Col-0, mock, 48h	26.1448	2.25655	27.4323
		25.5604	22.9904	24.9419	20.7003			5.99289	1.54946	29.3109		Col-0, MJ 100 mm, 1h	15.14	1.58225	25.3266
	Col-0, mock, 6h	26.114	21.7935	25.0445	19.7406		Col-0, mock, 6h	20.4089	2.14365	84.6839		Col-0, MJ 100 mm, 6h	19.146	2.67037	11.705
		26.1752	21.8574	25.1328	19.8139			19.5237	2.01639	80.4854		Col-0, MJ 100 mm, 24h	9.11139	1.63704	16.3175
	Col-0, mock, 24h	24.5461	20.6428	23.5282	19.736		Col-0, mock, 24h	15.3058	2.0714	28.6963		Col-0, MJ 100 mm, 48h	12.2477	1.66751	22.5821
		24.6115	20.5997	23.4725	19.775			15.7694	2.15297	27.9313
	Col-0, mock, 48h	25.5694	20.9108	24.4961	20.7907		Col-0, mock, 48h	24.8622	2.07142	27.0201		SD	LUX	CCA1	GRP7
		25.524	20.7691	24.2588	20.7474			27.4274	2.44167	27.8444		Col-0, 0h	2.26026	0.035216	3.60143
	Col-0, MJ 100 mm, 1h	24.943	20.8674	24.205	20.2393		Col-0, MJ 100 mm, 1h	16.9554	1.67719	26.2056		Col-0, mock, 12h	1.05052	0.00577631	0.513551
		24.9591	21.215	24.3784	20.3395			13.3246	1.48731	24.4476		Col-0, mock, 24h	0.625973	0.0899843	2.96884
	Col-0, MJ 100 mm, 6h	26.6013	22.4962	25.2426	23.0602		Col-0, MJ 100 mm, 6h	18.0587	2.69116	12.2155		Col-0, DG3, 12h	0.327792	0.05768	0.540987
		26.7404	22.3322	25.2651	23.1861			20.2334	2.64958	11.1944		Col-0, DG3, 24h	1.81387	0.261803	0.582868
	Col-0, MJ 100 mm, 24h	24.9984	21.9765	24.3133	20.9891		Col-0, MJ 100 mm, 24h	7.95766	1.57513	15.7759		lux-1, 0h	2.56732	0.134263	1.24309
		24.9392	21.6091	24.2042	20.8933			10.2651	1.69895	16.8591		lux-1, mock, 12h	1.53778	0.029405	0.722025
	Col-0, MJ 100 mm, 48h	24.9311	21.4534	24.176	20.4685		Col-0, MJ 100 mm, 48h	10.757	1.62973	21.2907		lux-1, mock, 24h	1.63163	0.0875538	0.765946
		24.8302	21.1005	24.1106	20.3033			13.7383	1.70529	23.8735		lux-1, DG3, 12h	2.10813	0.0534267	1.82629

[truncated: 2 more sheets: FigS8, FigS9]
